# Supplementary material for: Differential KEAP1/NRF2 mediated signaling widens the therapeutic window of redox-targeting drugs in SCLC therapy
Source: Nat Commun. 2026 Apr 12;17:3435. doi: 10.1038/s41467-026-71608-4 (PMC13076645; doi:10.1038/s41467-026-71608-4)
Supplement: Supplementary file 3 — Supplementary Data 1 [file 41467_2026_71608_MOESM3_ESM.xlsx]

## Sheet: Sheet1
Sample Name	Used	Sample Type	*GC check	*Total OK	*classification	Sample Comment	Component Comment	Signal / Noise	Area	*Average Area	*Area corrected for blanks	*R2	Component Type	Component Name	Component Group Name	Peak Comment	Actual Concentration	Expected RT	Retention Time	Retention Time Delta (min)	Calculated Concentration	Ion Ratio	Points Across Half Height	Reportable	*Batch	*amount of sample (mio cells)	Injection Volume	* Average blanks	*Blank corrected value
QC+_a	True	Quality Control		Green	good			155.1	1424000	12569.3	1.41115e+06	0.949	Quantifiers	NADP_+1	NADP_+1		0	5.05	4.99	0.06	224.2	0.6704	4	True			2	12.753	211.486
QC+_a	True	Quality Control		Green	good			61.4	147600	0	147634	0.985	Quantifiers	NADPH_+_1	NADPH_+_1		0	4.8	4.78	0.02	346.3	0.214	6	True			2
QC+_a	True	Quality Control		Red	ok			29.2	161200	65766.2	95447.3	0.001	Quantifiers	TRP-D5_1	TRP-D5_1		0	3	2.98	0.02	< 0	N/A	6	True			2	34032.4
QC_a	True	Quality Control		Green	good			296.5	1332000	12569.3	1.31985e+06	0.949	Quantifiers	NADP_+1	NADP_+1		0	5.05	4.99	0.06	210.3	0.6569	5	True			2	12.753	197.556
QC_a	True	Quality Control		Green	good			59.2	109900	0	109948	0.985	Quantifiers	NADPH_+_1	NADPH_+_1		0	4.8	4.78	0.02	302.2	0.2198	5	True			2
QC_a	True	Quality Control		Red	ok			42.9	169800	65766.2	104024	0.001	Quantifiers	TRP-D5_1	TRP-D5_1		0	3	2.98	0.02	< 0	0.6515	6	True			2	34032.4
QC+_a	True	Quality Control		Green	good			469	1755000	12569.3	1.74275e+06	0.949	Quantifiers	NADP_+1	NADP_+1		0	5.05	4.99	0.06	274.8	0.6256	5	True			2	12.753	262.084
QC+_a	True	Quality Control		Green	good			104	175400	0	175425	0.985	Quantifiers	NADPH_+_1	NADPH_+_1		0	4.8	4.78	0.02	378.7	0.2132	5	True			2
QC+_a	True	Quality Control		Green	ok			70.8	177200	65766.2	111475	0.001	Quantifiers	TRP-D5_1	TRP-D5_1		0	3	2.98	0.02	< 0	0.4714	6	True			2	34032.4
QC_a	True	Quality Control		Green	good			212.2	1332000	12569.3	1.3193e+06	0.949	Quantifiers	NADP_+1	NADP_+1		0	5.05	5	0.05	210.2	0.6151	5	True			2	12.753	197.471
QC_a	True	Quality Control		Red	good			46.6	112600	0	112602	0.985	Quantifiers	NADPH_+_1	NADPH_+_1		0	4.8	4.78	0.02	305.3	0.2535	5	True			2
QC_a	True	Quality Control		Green	ok			94.1	213300	65766.2	147540	0.001	Quantifiers	TRP-D5_1	TRP-D5_1		0	3	2.98	0.02	< 0	0.4727	6	True			2	34032.4
HN_001	True	Unknown		Green	good			166.5	739500	12569.3	726967	0.949	Quantifiers	NADP_+1	NADP_+1		N/A	5.05	4.99	0.06	119.8	0.6187	4	True			2	12.753	107.089
HN_001	True	Unknown		Green	good			50	79330	0	79333.9	0.985	Quantifiers	NADPH_+_1	NADPH_+_1		N/A	4.8	4.78	0.02	266.5	0.1833	5	True			2
HN_001	True	Unknown		Green	ok			75.2	163500	65766.2	97715.7	0.001	Quantifiers	TRP-D5_1	TRP-D5_1		N/A	3	2.97	0.03	< 0	0.4689	6	True			2	34032.4
QC+_c	True	Quality Control		Green	good			337.5	1781000	12569.3	1.76808e+06	0.949	Quantifiers	NADP_+1	NADP_+1		0	5.05	4.99	0.06	278.7	0.6583	5	True			2	12.753	265.948
QC+_c	True	Quality Control		Green	good			88.5	193900	0	193873	0.985	Quantifiers	NADPH_+_1	NADPH_+_1		0	4.8	4.78	0.02	400.3	0.2012	5	True			2
QC+_c	True	Quality Control		Green	ok			45.4	168700	65766.2	102953	0.001	Quantifiers	TRP-D5_1	TRP-D5_1		0	3	2.97	0.03	< 0	0.46	6	True			2	34032.4
QC+_c	True	Quality Control		Green	good			386.4	1471000	12569.3	1.45847e+06	0.949	Quantifiers	NADP_+1	NADP_+1		0	5.05	4.99	0.06	231.5	0.6691	5	True			2	12.753	218.707
QC+_c	True	Quality Control		Green	good			85.7	131000	0	131036	0.985	Quantifiers	NADPH_+_1	NADPH_+_1		0	4.8	4.78	0.02	326.9	0.2328	5	True			2
QC+_c	True	Quality Control		Green	ok			76.3	214000	65766.2	148255	0.001	Quantifiers	TRP-D5_1	TRP-D5_1		0	3	2.97	0.03	< 0	0.5057	6	True			2	34032.4
QC+_a	True	Quality Control		Green	good			323.7	1368000	12569.3	1.3558e+06	0.949	Quantifiers	NADP_+1	NADP_+1		0	5.05	4.99	0.06	215.8	0.661	5	True			2	12.753	203.04
QC+_a	True	Quality Control		Red	good			91.1	162200	0	162173	0.985	Quantifiers	NADPH_+_1	NADPH_+_1		0	4.8	4.78	0.02	363.3	0.2533	5	True			2
QC+_a	True	Quality Control		Green	ok			28.6	151700	65766.2	85899.7	0.001	Quantifiers	TRP-D5_1	TRP-D5_1		0	3	2.98	0.02	< 0	0.4703	7	True			2	34032.4
QC_a	True	Quality Control		Green	good			292.8	1068000	12569.3	1.05577e+06	0.949	Quantifiers	NADP_+1	NADP_+1		0	5.05	4.97	0.08	170	0.6524	5	True			2	12.753	157.261
QC_a	True	Quality Control		Red	good			53	122300	0	122322	0.985	Quantifiers	NADPH_+_1	NADPH_+_1		0	4.8	4.76	0.04	316.7	0.2742	5	True			2
QC_a	True	Quality Control		Green	ok			35.2	166500	65766.2	100728	0.001	Quantifiers	TRP-D5_1	TRP-D5_1		0	3	2.96	0.04	< 0	0.42	7	True			2	34032.4
QC+_b	True	Quality Control		Green	good			395.9	1538000	12569.3	1.52518e+06	0.949	Quantifiers	NADP_+1	NADP_+1		0	5.05	4.97	0.08	241.6	0.6708	4	True			2	12.753	228.886
QC+_b	True	Quality Control		Green	good			99.4	207600	0	207634	0.985	Quantifiers	NADPH_+_1	NADPH_+_1		0	4.8	4.76	0.04	416.4	0.2313	4	True			2
QC+_b	True	Quality Control		Green	ok			30.7	148700	65766.2	82938.2	0.001	Quantifiers	TRP-D5_1	TRP-D5_1		0	3	2.96	0.04	795.8	0.4334	6	True			2	34032.4	-33236.6
QC_b	True	Quality Control		Green	good			235.6	1106000	12569.3	1.09323e+06	0.949	Quantifiers	NADP_+1	NADP_+1		0	5.05	4.99	0.06	175.7	0.6582	4	True			2	12.753	162.976
QC_b	True	Quality Control		Green	good			119.5	162200	0	162243	0.985	Quantifiers	NADPH_+_1	NADPH_+_1		0	4.8	4.78	0.02	363.3	0.2101	4	True			2
QC_b	True	Quality Control		Green	ok			50.9	179900	65766.2	114101	0.001	Quantifiers	TRP-D5_1	TRP-D5_1		0	3	2.98	0.02	< 0	0.4734	6	True			2	34032.4
HN_032	True	Unknown		Green	good			192.3	593000	12569.3	580406	0.949	Quantifiers	NADP_+1	NADP_+1		N/A	5.05	4.98	0.07	97.48	0.671	5	True			2	12.753	84.726
HN_032	True	Unknown		Green	good			124.2	236400	0	236418	0.985	Quantifiers	NADPH_+_1	NADPH_+_1		N/A	4.8	4.77	0.03	450	0.2385	5	True			2
HN_032	True	Unknown		Green	ok			32.8	158200	65766.2	92469.4	0.001	Quantifiers	TRP-D5_1	TRP-D5_1		N/A	3	2.97	0.03	< 0	0.5078	6	True			2	34032.4
QC+_c	True	Quality Control		Red	good			384.2	1543000	12569.3	1.53075e+06	0.949	Quantifiers	NADP_+1	NADP_+1		0	5.05	4.98	0.07	242.5	0.0637	5	True			2	12.753	229.735
QC+_c	True	Quality Control		Red	good			82.2	184200	0	184189	0.985	Quantifiers	NADPH_+_1	NADPH_+_1		0	4.8	4.77	0.03	389	0.2509	5	True			2
QC+_c	True	Quality Control		Green	ok			31	146800	65766.2	81030.1	0.001	Quantifiers	TRP-D5_1	TRP-D5_1		0	3	2.97	0.03	1363	0.5144	6	True			2	34032.4	-32668.9
QC_c	True	Quality Control		Green	good			340.8	999100	12569.3	986485	0.949	Quantifiers	NADP_+1	NADP_+1		0	5.05	4.98	0.07	159.4	0.6724	4	True			2	12.753	146.688
QC_c	True	Quality Control		Green	good			127.6	166400	0	166366	0.985	Quantifiers	NADPH_+_1	NADPH_+_1		0	4.8	4.77	0.03	368.2	0.2088	5	True			2
QC_c	True	Quality Control		Green	ok			48.9	167000	65766.2	101275	0.001	Quantifiers	TRP-D5_1	TRP-D5_1		0	3	2.97	0.03	< 0	0.4836	7	True			2	34032.4
QC+_c	True	Quality Control		Green				401.9	1550000	37235.8	1.51264e+06	0.969	Quantifiers	NADP_+1	NADP_+1		0	4.95	4.98	0.03	196.9	0.5986	5	True			2	9.423	187.445
QC+_c	True	Quality Control		Green				82.1	184200	0	184189	0.983	Quantifiers	NADPH_+_1	NADPH_+_1		0	4.8	4.77	0.03	194.5	0.2433	5	True			2	0	194.464
QC+_c	True	Quality Control		Green				30.6	146800	0	146796	0	Quantifiers	TRP-D5_1	TRP-D5_1		0	3	2.97	0.03	< 0	0.5279	6	True			2	0
QC_c	True	Quality Control		Green				443.5	1001000	37235.8	964098	0.969	Quantifiers	NADP_+1	NADP_+1		0	4.95	4.98	0.03	128.9	0.6699	4	True			2	9.423	119.47
QC_c	True	Quality Control		Green				127.6	166400	0	166366	0.983	Quantifiers	NADPH_+_1	NADPH_+_1		0	4.8	4.77	0.03	176.1	0.2088	5	True			2	0	176.07
QC_c	True	Quality Control		Green				48.9	167000	0	167041	0	Quantifiers	TRP-D5_1	TRP-D5_1		0	3	2.97	0.03	544.3	0.4924	7	True			2	0	544.319
EB_a_240716	True	Blank		Green				44.4	44680	37235.8	7443.12	0.969	Quantifiers	NADP_+1	NADP_+1		N/A	4.95	5.01	0.06	10.35	0.6202	5	True			2	9.423	0.922
EB_a_240716	True	Blank		Red				N/A	N/A	0	0	0.983	Quantifiers	NADPH_+_1	NADPH_+_1		N/A	4.8	N/A	N/A	N/A	N/A	N/A	True			2	0	0
EB_a_240716	True	Blank		Red				N/A	N/A	0	0	0	Quantifiers	TRP-D5_1	TRP-D5_1		N/A	3	N/A	N/A	N/A	N/A	N/A	True			2	0	0
QC+_a	True	Quality Control		Green				327.9	1818000	37235.8	1.78027e+06	0.969	Quantifiers	NADP_+1	NADP_+1		0	4.95	4.99	0.04	230	0.657	5	True			2	9.423	220.608
QC+_a	True	Quality Control		Green				155	130000	0	129980	0.983	Quantifiers	NADPH_+_1	NADPH_+_1		0	4.8	4.78	0.02	138.5	0.1907	4	True			2	0	138.52
QC+_a	True	Quality Control		Green				85.6	164200	0	164223	0	Quantifiers	TRP-D5_1	TRP-D5_1		0	3	3	0	81.36	0.4695	6	True			2	0	81.355
QC_a	True	Quality Control		Green				292.8	1214000	37235.8	1.17638e+06	0.969	Quantifiers	NADP_+1	NADP_+1		0	4.95	4.98	0.03	155.2	0.6686	5	True			2	9.423	145.776
QC_a	True	Quality Control		Green				55.2	66570	0	66574.9	0.983	Quantifiers	NADPH_+_1	NADPH_+_1		0	4.8	4.77	0.03	73.09	0.2397	5	True			2	0	73.086
QC_a	True	Quality Control		Green				56.2	182900	0	182886	0	Quantifiers	TRP-D5_1	TRP-D5_1		0	3	2.99	0.01	3148	0.4444	6	True			2	0	3147.58
QC+_b	True	Quality Control		Green				591.3	2102000	37235.8	2.06486e+06	0.969	Quantifiers	NADP_+1	NADP_+1		0	4.95	4.97	0.02	265.3	0.6134	4	True			2	9.423	255.875
QC+_b	True	Quality Control		Red				119.8	157200	0	157206	0.983	Quantifiers	NADPH_+_1	NADPH_+_1		0	4.8	4.76	0.04	166.6	0.0364	4	True			2	0	166.618
QC+_b	True	Quality Control		Green				58.3	172500	0	172515	0	Quantifiers	TRP-D5_1	TRP-D5_1		0	3	2.98	0.02	1444	0.4951	5	True			2	0	1443.65
QC_b	True	Quality Control		Green				398.8	1314000	37235.8	1.27722e+06	0.969	Quantifiers	NADP_+1	NADP_+1		0	4.95	4.98	0.03	167.7	0.5788	5	True			2	9.423	158.271
QC_b	True	Quality Control		Red				68.3	83160	0	83161.2	0.983	Quantifiers	NADPH_+_1	NADPH_+_1		0	4.8	4.77	0.03	90.2	0.1831	5	True			2	0	90.203
QC_b	True	Quality Control		Green				102.9	189700	0	189738	0	Quantifiers	TRP-D5_1	TRP-D5_1		0	3	2.99	0.01	4273	0.4706	7	True			2	0	4273.2
HN_049	True	Unknown		Green	good			372.9	859500	37235.8	822278	0.969	Quantifiers	NADP_+1	NADP_+1		N/A	4.95	4.97	0.02	111.3	0.5869	4	True			2	9.423	101.896
HN_049	True	Unknown		Red	good			19.7	11330	0	11326.6	0.983	Quantifiers	NADPH_+_1	NADPH_+_1		N/A	4.8	4.76	0.04	16.07	N/A	3	True			2	0	16.07
HN_049	True	Unknown		Green				60.5	189100	0	189051	0	Quantifiers	TRP-D5_1	TRP-D5_1		N/A	3	2.99	0.01	4160	0.4898	6	True			2	0	4160.43
QC+_c	True	Quality Control		Green				438	2029000	37235.8	1.99168e+06	0.969	Quantifiers	NADP_+1	NADP_+1		0	4.95	4.98	0.03	256.2	0.681	4	True			2	9.423	246.807
QC+_c	True	Quality Control		Green				100.8	147400	0	147361	0.983	Quantifiers	NADPH_+_1	NADPH_+_1		0	4.8	4.77	0.03	156.5	0.2442	4	True			2	0	156.457
QC+_c	True	Quality Control		Green				67.3	184400	0	184444	0	Quantifiers	TRP-D5_1	TRP-D5_1		0	3	2.99	0.01	3404	0.4738	5	True			2	0	3403.56
QC_c	True	Quality Control		Green				467.9	1328000	37235.8	1.29069e+06	0.969	Quantifiers	NADP_+1	NADP_+1		0	4.95	4.97	0.02	169.4	0.5955	4	True			2	9.423	159.941
QC_c	True	Quality Control		Red				130	77540	0	77542.8	0.983	Quantifiers	NADPH_+_1	NADPH_+_1		0	4.8	4.76	0.04	84.41	0.2866	5	True			2	0	84.405
QC_c	True	Quality Control		Green				80.3	183700	0	183694	0	Quantifiers	TRP-D5_1	TRP-D5_1		0	3	2.99	0.01	3280	0.4922	6	True			2	0	3280.22
EB_a_240716	True	Blank		Green				24.3	42860	37235.8	5627.35	0.969	Quantifiers	NADP_+1	NADP_+1		N/A	4.95	4.99	0.04	10.12	0.5532	5	True			2	9.423	0.697
EB_a_240716	True	Blank		Red				N/A	N/A	0	0	0.983	Quantifiers	NADPH_+_1	NADPH_+_1		N/A	4.8	N/A	N/A	N/A	N/A	N/A	True			2	0	0
EB_a_240716	True	Blank		Red				N/A	N/A	0	0	0	Quantifiers	TRP-D5_1	TRP-D5_1		N/A	3	N/A	N/A	N/A	N/A	N/A	True			2	0	0
QC+_a	True	Quality Control		Green				301.6	1543000	37235.8	1.50572e+06	0.969	Quantifiers	NADP_+1	NADP_+1		0	4.95	4.98	0.03	196	0.5097	4	True			2	9.423	186.587
QC+_a	True	Quality Control		Red				78.9	85590	0	85591.5	0.983	Quantifiers	NADPH_+_1	NADPH_+_1		0	4.8	4.77	0.03	92.71	0.1782	4	True			2	0	92.711
QC+_a	True	Quality Control		Green				71.1	173300	0	173346	0	Quantifiers	TRP-D5_1	TRP-D5_1		0	3	2.99	0.01	1580	0.4198	6	True			2	0	1580.19
QC_a	True	Quality Control		Green				326.8	1002000	37235.8	964338	0.969	Quantifiers	NADP_+1	NADP_+1		0	4.95	4.98	0.03	128.9	0.6137	4	True			2	9.423	119.499
QC_a	True	Quality Control		Red				24	15700	0	15700	0.983	Quantifiers	NADPH_+_1	NADPH_+_1		0	4.8	4.76	0.04	20.58	0.1575	3	True			2	0	20.583
QC_a	True	Quality Control		Green				73.6	188300	0	188250	0	Quantifiers	TRP-D5_1	TRP-D5_1		0	3	2.99	0.01	4029	0.4115	6	True			2	0	4028.82
HN_064	True	Unknown		Green	good			209.6	405700	37235.8	368471	0.969	Quantifiers	NADP_+1	NADP_+1		N/A	4.95	4.98	0.03	55.08	0.6679	5	True			2	9.423	45.66
HN_064	True	Unknown		Green	good			11.7	12940	0	12940.6	0.983	Quantifiers	NADPH_+_1	NADPH_+_1		N/A	4.8	4.76	0.04	17.74	0.2413	4	True			2	0	17.736
HN_064	True	Unknown		Green				39.1	168200	0	168186	0	Quantifiers	TRP-D5_1	TRP-D5_1		N/A	3	2.99	0.01	732.5	0.489	6	True			2	0	732.522
HN_149	True	Unknown		Green	good			376.7	1196000	37235.8	1.15886e+06	0.969	Quantifiers	NADP_+1	NADP_+1		N/A	4.95	4.98	0.03	153	0.6175	5	True			2	9.423	143.604
HN_149	True	Unknown		Red	good			N/A	N/A	0	0	0.983	Quantifiers	NADPH_+_1	NADPH_+_1		N/A	4.8	N/A	N/A	N/A	N/A	N/A	True			2	0	0
HN_149	True	Unknown		Green				46.8	157400	0	157366	0	Quantifiers	TRP-D5_1	TRP-D5_1		N/A	3	2.99	0.01	< 0	0.4981	6	True			2	0
QC+_b	True	Quality Control		Green				517.3	1861000	37235.8	1.82397e+06	0.969	Quantifiers	NADP_+1	NADP_+1		0	4.95	4.97	0.02	235.4	0.6282	4	True			2	9.423	226.024
QC+_b	True	Quality Control		Green				45.9	85890	0	85891.7	0.983	Quantifiers	NADPH_+_1	NADPH_+_1		0	4.8	4.76	0.04	93.02	0.2199	5	True			2	0	93.021
QC+_b	True	Quality Control		Green				38.7	157300	0	157301	0	Quantifiers	TRP-D5_1	TRP-D5_1		0	3	2.98	0.02	< 0	0.5063	5	True			2	0
QC_b	True	Quality Control		Green				386.8	1228000	37235.8	1.19033e+06	0.969	Quantifiers	NADP_+1	NADP_+1		0	4.95	4.98	0.03	156.9	0.5736	4	True			2	9.423	147.504
QC_b	True	Quality Control		Red				17.4	10810	0	10809.3	0.983	Quantifiers	NADPH_+_1	NADPH_+_1		0	4.8	4.76	0.04	15.54	N/A	4	True			2	0	15.536
QC_b	True	Quality Control		Green				58.8	155200	0	155202	0	Quantifiers	TRP-D5_1	TRP-D5_1		0	3	2.98	0.02	< 0	0.4835	7	True			2	0
HN_160	True	Unknown		Green	good			253.8	1111000	37235.8	1.07349e+06	0.969	Quantifiers	NADP_+1	NADP_+1		N/A	4.95	4.99	0.04	142.4	0.6136	5	True			2	9.423	133.025
HN_160	True	Unknown		Green	good			12.8	16180	0	16178.3	0.983	Quantifiers	NADPH_+_1	NADPH_+_1		N/A	4.8	4.77	0.03	21.08	0.2633	4	True			2	0	21.077
HN_160	True	Unknown		Green				63.2	161700	0	161682	0	Quantifiers	TRP-D5_1	TRP-D5_1		N/A	3	2.99	0.01	< 0	0.4696	6	True			2	0
QC+_c	True	Quality Control		Green				545.6	2044000	37235.8	2.00678e+06	0.969	Quantifiers	NADP_+1	NADP_+1		0	4.95	4.97	0.02	258.1	0.6099	4	True			2	9.423	248.678
QC+_c	True	Quality Control		Green				97.7	82120	0	82122.7	0.983	Quantifiers	NADPH_+_1	NADPH_+_1		0	4.8	4.76	0.04	89.13	0.2333	5	True			2	0	89.132
QC+_c	True	Quality Control		Green				51	155700	0	155654	0	Quantifiers	TRP-D5_1	TRP-D5_1		0	3	2.97	0.03	< 0	0.5141	7	True			2	0
QC_c	True	Quality Control		Green				523.2	1194000	37235.8	1.15669e+06	0.969	Quantifiers	NADP_+1	NADP_+1		0	4.95	4.98	0.03	152.8	0.6375	5	True			2	9.423	143.336
QC_c	True	Quality Control		Red				16.8	15680	0	15681.9	0.983	Quantifiers	NADPH_+_1	NADPH_+_1		0	4.8	4.77	0.03	20.56	0.331	6	True			2	0	20.565
QC_c	True	Quality Control		Green				59.7	185200	0	185173	0	Quantifiers	TRP-D5_1	TRP-D5_1		0	3	2.98	0.02	3523	0.469	6	True			2	0	3523.28
