# Supplementary material for: Differential KEAP1/NRF2 mediated signaling widens the therapeutic window of redox-targeting drugs in SCLC therapy
Source: Nat Commun. 2026 Apr 12;17:3435. doi: 10.1038/s41467-026-71608-4 (PMC13076645; doi:10.1038/s41467-026-71608-4)
Supplement: Supplementary file 6 — Source data [file 41467_2026_71608_MOESM6_ESM.zip]

Archive with 21 entries (21 files):
- Fig. S15 Source data.xlsx
- Fig. 1 Source data.xlsx
- Fig. 2 Source data.xlsx
- Fig. 3 Source data.xlsx
- Fig. 4 Source data.xlsx
- Fig. 5 Source data.xlsx
- Fig. 6 Source data.xlsx
- Fig. S1 Source data.xlsx
- Fig. S2 Source data.xlsx
- Fig. S3 Source data JF.xlsx
- Fig. S4 Source data.xlsx
- Fig. S5 Source data.xlsx
- Fig. S6 Source data.xlsx
- Fig. S7 Source data.xlsx
- Fig. S8 Source data.xlsx
- Fig. S9 Source data.xlsx
- Fig. S10 Source data.xlsx
- Fig. S11 Source data.xlsx
- Fig. S12 Source data.xlsx
- Fig. S13 Source data.xlsx
- Fig. S14 Source data.xlsx
