# Supplementary material for: Differential KEAP1/NRF2 mediated signaling widens the therapeutic window of redox-targeting drugs in SCLC therapy
Source: Nat Commun. 2026 Apr 12;17:3435. doi: 10.1038/s41467-026-71608-4 (PMC13076645; doi:10.1038/s41467-026-71608-4)
Supplement: Supplementary file 6 — Source data [file 41467_2026_71608_MOESM6_ESM.zip › Fig. S15 Source data.xlsx]

## Sheet: Fig. S15C
HCC33 FOSL1 OE	DKFZ-682, µM	DMSO			CDDO-ME			DOX (0.125 µg/ml)			DOX (0.125 µg/ml) + CDDO-ME			DOX (1 µg/ml)			DOX (1 µg/ml) + CDDO-ME			AZA			AZA + CDDO-ME			AZA + DOX (0.125 µg/ml)			AZA + DOX (0.125 µg/ml) + CDDO-ME			AZA + DOX (1 µg/ml)			AZA + DOX (1 µg/ml) + CDDO-ME
	30	-513	-510	-543	-483	-546	-576	-388	-417	-372	-347	-326	-341	-244	-249	-293	-312	-254	-283	-552	-516	-488	-398	-441	-407	-270	-319	-327	-270	-326	-368	-326	-249	-248	-257	-249	-268
	10	-350	-390	-382	-468	-415	-516	-81	-426	-287	-361	331	-302	-315	-261	-327	-272	-331	-300	-504	-361	-554	-345	-445	-406	-307	-231	-269	-334	-266	-301	-232	-215	-267	-294	-135	-190
	3.33333	-353	-388	-297	-338	-308	-386	-315	-228	-305	-207	-105	-311	-206	-242	-208	-161	-205	-276	-427	-459	-390	-364	-399	-292	-314	-230	-165	-295	-227	-325	-179	-201	-224	-225	-177	-238
	1.11111	31210	26907	22708	48196	50233	47627	9617	11271	6506	16623	6645	6242	11009	34417	20475	30128	34408	24737	3878	6745	2508	11704	8313	14670	3077	1769	976	13576	9759	10158	4703	3864	971	13041	10050	13006
	0.37037	171681	166392	183607	195553	188375	198357	153109	133941	133536	154827	139167	138380	100151	115540	114829	131626	115212	108662	152835	151493	139121	154103	164189	148004	138690	135912	133944	165348	157528	149846	130803	111768	119982	127503	124856	115568
	0.12346	404708	458379	421695	465751	416258	412369	325066	343004	301245	325840	296506	334839	239431	295528	285468	280455	274853	245499	320427	359752	306160	352772	359821	320651	312853	326953	309119	369553	338148	300489	220819	235824	215851	239098	250214	214442
	0.04115	470693	480314	435617	464306	423933	423879	357949	372024	374467	351336	349214	352679	283621	281815	326855	276203	287856	258501	363167	365130	364249	384101	401780	345375	357834	377748	343499	367419	330938	329746	294240	282117	288977	266748	278542	224449
	0.01372	488858	475478	455715	471067	418557	459643	367740	365340	360913	355707	371888	353350	292141	289424	304511	286719	275775	238828	371540	377003	396022	375790	392941	357767	370580	380584	430269	382755	353602	322573	267111	268170	258069	258748	277081	253403
	0	490181	453223	473461	477550	469850	441884	358040	335406	390534	335382	352884	311438	275398	307578	271687	267774	281954	269015	388470	393256	385793	361771	362800	368718	302263	364141	341721	372061	348314	317069	270828	311120	277042	268209	254648	253071
H69 FOSL1 OE	DKFZ-682, µM	DMSO			CDDO-ME			DOX (0.125 µg/ml)			DOX (0.125 µg/ml) + CDDO-ME			DOX (1 µg/ml)			DOX (1 µg/ml) + CDDO-ME			AZA			AZA + CDDO-ME			AZA + DOX (0.125 µg/ml)			AZA + DOX (0.125 µg/ml) + CDDO-ME			AZA + DOX (1 µg/ml)			AZA + DOX (1 µg/ml) + CDDO-ME
	30	-59	-73	-71	-10	-44	18	-56	-48	-34	20	-24	-112	91	-17	3	-5	42	9	-80	-58	15	-83	-62	-41	-78	-35	-44	-58	-61	-40	39	-35	-14	-3	7	-65
	10	-36	-62	-36	-37	71	-13	-75	24	33	-69	-38	-14	4	45	-4	8	77	-41	1	-37	2	-53	-24	-44	-56	-49	-38	44	-90	-70	12	12	86	-9	-19	-11
	3.33333	52	52	37	97	1402	105	239	162	41	58	17	5352	-27	95	75	156	87	118	184	55	-17	-5	200	22	89	-25	2181	4798	122	-72	103	109	72	210	21	45
	1.11111	1933	19234	14456	14307	9161	12055	26788	26629	24554	21772	31334	30503	21629	13134	30060	14024	21025	22035	9106	13220	4860	11518	15541	16640	14285	18966	11151	18061	10260	18407	10106	7248	7816	11256	16405	18111
	0.37037	77281	74735	82701	73319	81717	71326	95901	86872	89684	94224	94779	103352	75746	92740	83356	89586	94193	91791	87950	94101	85672	91659	86766	100073	93638	105369	101425	100987	96720	101380	85933	89186	76690	83718	82437	80889
	0.12346	129796	113000	130249	135900	117189	119009	172843	174613	207317	160250	161755	176854	138692	124892	125535	136189	141183	114513	138731	161576	146726	147757	156048	145130	161707	154974	166652	155159	155598	145328	126775	126806	136924	128262	138727	125050
	0.04115	135834	141629	146284	142115	137786	148739	192085	164190	185413	194597	164132	159252	135900	143638	157426	156545	135029	146199	164018	172777	189916	178121	182287	174585	169998	177281	165742	166159	159652	168961	144705	134980	164686	142469	151283	126879
	0.01372	118978	181906	151129	140256	148544	148360	173900	198805	185244	205611	185532	178481	159244	153430	140060	159415	137730	123999	195462	188378	173889	173540	175265	157652	176426	164585	176036	165932	166047	152536	146821	145540	135192	143875	137967	135848
	0	112052	161068	156805	190043	149510	143476	175541	210083	187041	177573	173560	189053	137389	138815	144816	158799	151869	139582	158246	166342	172734	172451	164218	176312	163966	194321	158657	166618	169757	166792	129199	141040	146777	152128	140533	138160
