# Supplementary material for: Differential KEAP1/NRF2 mediated signaling widens the therapeutic window of redox-targeting drugs in SCLC therapy
Source: Nat Commun. 2026 Apr 12;17:3435. doi: 10.1038/s41467-026-71608-4 (PMC13076645; doi:10.1038/s41467-026-71608-4)
Supplement: Supplementary file 6 — Source data [file 41467_2026_71608_MOESM6_ESM.zip › Fig. 1 Source data.xlsx]

## Sheet: Fig. 1A
	NSCLC cell line	Avg. ACB exp.			SCLC cell line	Avg. ACB exp.					EC50 DKFZ-682, µM
	IALM	3.52779			COLO668	3.77387				SCLC cell line	Exp.1	Exp.2	Exp.3	Exp.4	Exp.5	Exp.6	avg.
	A427	3.54004			CORL24	3.41815				H526	0.5977	0.2774	0.2919				0.389
	COLO699	3.55585			CORL279	3.64516				H187	0.1891	0.1481	0.09703	0.1924			0.156658
	RERFLCAD2	3.58125			CORL311	2.98571				H69	0.7013	0.4487	0.3944				0.5148
	ABC1	3.58326			CORL47	3.39757				H2171	1.16	0.8545	0.3571				0.790533
	NCIH2085	3.73032			CORL88	5.20258				H1963	0.297	0.7588	0.5434				0.533067
	NCIH1581	3.76768			CORL95	3.61127				16HC	0.2188	0.2102	0.1353				0.1881
	NCIH650	3.79109			DMS114	3.87565				H378	0.2936	0.2046	0.1591				0.2191
	HCC1359	3.8475			DMS153	4.77959				DMS79	0.4604	0.4069	0.3703				0.412533
	HCC2108	3.91724			DMS273	3.79001				H146	0.2913	0.3033	0.3217				0.305433
	SW1573	3.9314			DMS454	5.93721				H209	0.4673	0.3497	0.3349				0.383967
	HCC827GR5	3.93248			DMS53	4.72101				H82	0.4454	0.5297	0.2997				0.424933
	NCIH1155	3.99561			LU135	4.42918				H1105					0.2706	0.6482	0.4594
	NCIH1819	4.12241			NCIH1048	4.08772				HCC33					0.2438	0.3593	0.30155
	HCC1833	4.14782			NCIH1092	3.06391
	NCIH854	4.15987			NCIH1184	3.64393					EC50 DKFZ-682, µM
	NCIH1975	4.16183			NCIH1339	4.97938				NSCLC cell line	Exp.1	Exp.2	Exp.3	Exp.4	Exp.5	Exp.6	avg.
	NCIH1650	4.16698			NCIH1341	5.69314				H1944	10.44	14.77	12.29	11.25	16.05		12.96
	LCLC97TM1	4.17053			NCIH1436	4.20311				H2122	12.01	12.6	12.87				12.4933
	HCC515	4.19354			NCIH1618	3.67248				HCC15	13.03	9.623					11.3265
	NCIH292	4.21232			NCIH1694	3.0584				H1793	10.94	9.567	9.621				10.0427
	HCC366	4.23158			NCIH1836	3.30934				H1573	5.848	9.394					7.621
	NCIH810	4.27014			NCIH1876	3.07611				LXF289	6.299	9.237	6.788				7.44133
	NCIH2073	4.27241			NCIH1930	3.58103				H1792	6.592	6.961					6.7765
	NCIH1838	4.30912			NCIH196	5.29262				H2023	5.305	6.274	5.842				5.807
	HCC1171	4.31159			NCIH2081	3.50607				H2228	6.247	5.098	5.518	5.603			5.6165
	HCC364	4.33925			NCIH211	4.23383				RERF-MC-LC	6.634	4.014	4.347	4.184	6.342	4.775	5.04933
	HCC78	4.38375			NCIH2196	3.85071				H2030	6.339	4.977	4.054	3.403			4.69325
	NCIH1666	4.40319			NCIH2227	3.59321				H1373	4.188	4.912	3.856	3.827	4.468	4.553	4.30067
	LCLC103H	4.41853			NCIH446	3.23448				A549	3.621	3.753	5.335				4.23633
	LU99	4.43337			NCIH510	4.47382				H2126	3.591	2.624	4.65	4.029	3.271		3.633
	HCC2279	4.50092			NCIH524	3.5667				H1437	3.798	3.388					3.593
	HCC1195	4.56915			NCIH841	3.68854				H3122	2.441		4.057				3.249
	NCIH2106	4.61486			NCIH889	3.14521				H1395	4.045	4.76	4.672	1.239	2.076	2.158	3.15833
	NCIH2347	4.63365			SBC5	3.85639				HCC2935	2.126	1.823	3.806	3.683	2.988	2.836	2.877
	HCC4006	4.70891			SCLC21H	3.45752				H1651	3.43	2.011					2.7205
	NCIH2291	4.75078			SHP77	5.19538				H441	1.46	1.857	2.497	3.758	3.884		2.6912
	RERFLCAD1	4.78625			SW1271	3.52598				H838	2.496	2.048	2.241	2.335	2.067	2.728	2.31917
	CALU3	4.81716			H69	2.90958				H2009	1.407	1.853	1.225	1.237	3.787	4.237	2.291
	NCIH358	4.84888			16HC					H460	1.964	1.697	3.786	2.235	1.26		2.1884
	NCIH3255	4.89391			H526	3.97923				H1781	2.208	1.512	2.027	1.521	1.522	1.369	1.69317
	NCIH1734	4.96178			H2171	3.59647				H2405	1.387	1.742	1.775	1.647	1.441		1.5984
	HCC461	5.01598			H1963	2.96503				H661	2.322	1.079	1.152	1.833	1.253		1.5278
	RERFLCKJ	5.19107			H378					HCC827	1.915	1.285	1.394	1.442	1.304	1.281	1.43683
	CORL105	5.19618			H1417					H1568	1.205	1.174	1.731				1.37
	LU65	5.26517			H187					H1693	1.216	1.209	1.189	0.5012	0.9185	1.243	1.04612
	NCIH2087	5.27365			DMS79	4.01131				H1299	0.8802	0.6087	0.6383	1.129	1.668		0.98484
	NCIH1915	5.31461			H146	3.83709				H23	1.032	1.049	0.8645	0.577	1.005	1.162	0.94825
	HOP62	5.35816			H209	4.29526				H522	1.21	0.8036	0.5165	0.5203	0.6361		0.7373
	HCC44	5.37896			H82	3.40629
	EKVX	5.49314			SCLC22H	3.44481
	NCIH2342	5.51835			H2029	3.56066
	DV90	5.61028			H345
	NCIH1373	5.6176			H1882
	HCC1438	5.77157			H1105	3.08236
	NCIH322	5.87215			HCC33	2.97799
	NCIH1563	6.17544
	NCIH1435	6.48497
	PC9	6.52545
	NCIH596	6.53316
	NCIH1648	6.72609
	T3M10	6.8213
	NCIH1623	6.9498
	NCIH1755	6.9696
	MORCPR	6.99171
	PC14	7.36654
	NCIH1355	7.59214
	NCIH647	7.9009
	NCIH1944	8.28993
	NCIH2122	8.4723
	HCC15
	NCIH1793	8.39552
	NCIH1573	7.90574
	LXF289	7.1023
	NCIH1792	7.0654
	NCIH2023	8.11965
	NCIH2228	8.40646
	RERF-LC-MS	7.36072
	NCIH2030	5.98742
	A549	7.6672
	NCIH2126	5.37776
	NCIH1437	7.59555
	NCIH3122	4.75273
	NCIH1395	4.45572
	HCC2935	5.00137
	NCIH1651	6.11557
	NCIH441	4.32845
	NCIH838	5.75163
	NCIH2009	4.77036
	NCIH460	7.61245
	NCIH1781	4.83737
	NCIH2405	6.09102
	NCIH661	3.86485
	HCC827	3.84012
	NCIH1568	4.17347
	NCIH1693	3.91985
	NCIH1299	3.5466
	NCIH23	3.33304
	NCIH522	3.67827

## Sheet: Fig.1B
	SLC7A11								GSR												TXN
H1944	1	1	1	1	1	1		H1944	1	1	1	1	1	1	1	1	1	1		H1944	1	1	1	1	1	1	1	1	1	1
H2122	0.0690962	0.666358						H2122	1.559	1.101			0.633788	0.495906						H2122	1.017	0.706			0.388549	0.51677
HCC15	0.357311	0.624019						HCC15					0.307653	0.336744						HCC15					0.70881	0.386346
H1793	0.359187	1.33996						H1793	1.032	0.693			0.648304	0.780365						H1793	1.042	0.97			1.33507	0.74508
H1573	0.586172	0.519732						H1573			0.63	1.01	0.776045	0.825255						H1573			0.368	0.636	0.334008	0.329648
H661	-0.00145893	0.0797815						H661	0.069	0.05	0.031	0.018	0.171364	0.0808799						H661	0.182	0.104	0.059	0.081	0.0775681	0.0772984
HCC827	0.0440307	0.0555571						HCC827			0.064	0.085	0.311477	0.2839						HCC827			0.248	0.379	0.218265	0.191943
H1693	-0.0217295	-0.061585						H1693	0.063	0.11			0.270119	0.0902624						H1693	0.144	0.152			0.0256126	0.0183725
H23	-0.0230789	0.0245359						H23			0.009	0.005	0.0222301	0.0145437						H23			0.317	0.291	0.061819	0.131065
H522	-0.019403	0.0374581						H522	0.088	0.059			0.0871473	0.149683						H522	0.491	0.209			0.0746083	0.103451
H209			0.110543			0.007004		H209							0.029215			0.106652		H209							0.043586			0.190469
H1105			0			0.035619		H1105							0.030974			0.003387		H1105							0.105251			0.054604
H526			0.151202			0.047641		H526							0.10901			0.174247		H526							0.056897			0.254771
H187			0.06918			0.030237		H187							0.080133			0.175153		H187							0.108201			0.13637
DMS79			0.028357			0.044915		DMS79							0.05491			0.076953		DMS79							0.180066			0.356983
H69			0			0.011991		H69							0.063902			0.228116		H69							0.092458			0.10026
H82			0.075863			0.003316		H82							0.077455			0.236581		H82							0.036682			0.110229
H146			0			0.027751		H146							0.03852			0.003703		H146							0.071322			0.187955
HCC33			0.015433			0		HCC33							0.013115			0.0001		HCC33							0.074714			0.084636
H2171			0			0		H2171							0.069555			0.035961		H2171							0.195909			0.876002
H1963			0.272672			0.041445		H1963							0.096745			0.160253		H1963							0.046723			0.237725
16HC			0.38177			0.051845		16HC							0.034027			0.260969		16HC							0.032141			0.214024
H378			0.374241			0.053803		H378							0.056221			0.045992		H378							0.025504			0.246711
Beas-2B				0.029392	0.036692			Beas-2B								0.03751	0.033096			Beas-2B								0.21852	0.221318
HaCaT				0.104786	0.101753			HaCaT								0.164001	0.095716			HaCaT								0.842655	0.715019

## Sheet: Fig. 1C
Category	Sample	normalized_ACB_score	n
normal	bladder	-0.578265	19
normal	bladder	0.654705	19
normal	bladder	0.904931	19
normal	bladder	0.0859773	19
normal	bladder	-0.0437215	19
normal	bladder	0.94714	19
normal	bladder	0.307314	19
normal	bladder	0.464262	19
normal	bladder	-0.467693	19
normal	bladder	0.557489	19
normal	bladder	0.25964	19
normal	bladder	2.83116	19
normal	bladder	0.567481	19
normal	bladder	0.938937	19
normal	bladder	-0.144753	19
normal	bladder	-0.366111	19
normal	bladder	0.64572	19
normal	bladder	-0.234126	19
normal	bladder	-0.328802	19
normal	breast	0.551488	112
normal	breast	0.404866	112
normal	breast	0.467066	112
normal	breast	0.18144	112
normal	breast	0.203279	112
normal	breast	0.305543	112
normal	breast	-0.134832	112
normal	breast	0.832819	112
normal	breast	0.198675	112
normal	breast	0.191045	112
normal	breast	0.532721	112
normal	breast	-0.1574	112
normal	breast	0.216575	112
normal	breast	0.488902	112
normal	breast	0.718886	112
normal	breast	0.503338	112
normal	breast	0.150807	112
normal	breast	0.363268	112
normal	breast	-0.441538	112
normal	breast	0.248824	112
normal	breast	0.544024	112
normal	breast	-0.666377	112
normal	breast	-0.0736847	112
normal	breast	0.21185	112
normal	breast	0.715608	112
normal	breast	-0.164615	112
normal	breast	0.382849	112
normal	breast	0.261355	112
normal	breast	0.0932716	112
normal	breast	0.0029797	112
normal	breast	-0.453952	112
normal	breast	-1.3178	112
normal	breast	0.291219	112
normal	breast	-0.003299	112
normal	breast	0.237517	112
normal	breast	0.0581496	112
normal	breast	0.0440711	112
normal	breast	-0.165532	112
normal	breast	-0.195353	112
normal	breast	0.511823	112
normal	breast	-0.195714	112
normal	breast	-0.572724	112
normal	breast	0.453513	112
normal	breast	0.118933	112
normal	breast	0.0010607	112
normal	breast	0.0304938	112
normal	breast	0.641492	112
normal	breast	-0.542259	112
normal	breast	0.122875	112
normal	breast	-0.191483	112
normal	breast	0.0842958	112
normal	breast	0.535579	112
normal	breast	-0.417175	112
normal	breast	-0.4344	112
normal	breast	0.660833	112
normal	breast	-0.456017	112
normal	breast	0.314544	112
normal	breast	0.0165641	112
normal	breast	0.954055	112
normal	breast	0.133841	112
normal	breast	0.522114	112
normal	breast	0.109052	112
normal	breast	0.18483	112
normal	breast	0.544573	112
normal	breast	-0.0894595	112
normal	breast	0.108838	112
normal	breast	0.00269385	112
normal	breast	0.147142	112
normal	breast	-0.0802177	112
normal	breast	-0.515276	112
normal	breast	0.542602	112
normal	breast	-0.00460103	112
normal	breast	-0.00896379	112
normal	breast	0.132772	112
normal	breast	-0.451712	112
normal	breast	0.0643096	112
normal	breast	0.467051	112
normal	breast	0.106762	112
normal	breast	0.835629	112
normal	breast	-0.131398	112
normal	breast	0.282129	112
normal	breast	0.12839	112
normal	breast	0.274365	112
normal	breast	0.0723504	112
normal	breast	0.324044	112
normal	breast	-0.321273	112
normal	breast	-0.00864031	112
normal	breast	0.346422	112
normal	breast	-0.211692	112
normal	breast	0.564474	112
normal	breast	-0.150528	112
normal	breast	0.101548	112
normal	breast	0.370391	112
normal	breast	0.264355	112
normal	breast	0.285206	112
normal	breast	-0.0421731	112
normal	breast	0.500314	112
normal	breast	0.0404806	112
normal	breast	0.339159	112
normal	breast	0.568762	112
normal	breast	0.438411	112
normal	breast	0.157732	112
normal	breast	0.261522	112
normal	breast	0.185357	112
normal	breast	0.0501864	112
normal	breast	-0.107812	112
normal	breast	0.162629	112
normal	breast	0.36944	112
normal	breast	0.403055	112
normal	breast	-0.102036	112
normal	breast	0.176653	112
normal	breast	0.744439	112
normal	cervix	-0.467445	3
normal	cervix	-0.602689	3
normal	cervix	-1.03304	3
normal	bile ducts	0.501579	9
normal	bile ducts	-0.0650426	9
normal	bile ducts	0.00951014	9
normal	bile ducts	0.124886	9
normal	bile ducts	0.0873615	9
normal	bile ducts	0.110308	9
normal	bile ducts	0.262014	9
normal	bile ducts	1.01279	9
normal	bile ducts	0.336841	9
normal	colon	0.0400461	41
normal	colon	0.665113	41
normal	colon	0.0204939	41
normal	colon	0.204451	41
normal	colon	0.00409547	41
normal	colon	0.122332	41
normal	colon	0.116033	41
normal	colon	0.326256	41
normal	colon	0.120502	41
normal	colon	0.0420876	41
normal	colon	0.177469	41
normal	colon	0.0964631	41
normal	colon	0.458917	41
normal	colon	0.148677	41
normal	colon	0.121902	41
normal	colon	0.217379	41
normal	colon	0.210165	41
normal	colon	0.100908	41
normal	colon	0.142607	41
normal	colon	0.314334	41
normal	colon	0.120305	41
normal	colon	-0.0176711	41
normal	colon	-0.0249156	41
normal	colon	0.239174	41
normal	colon	0.295336	41
normal	colon	0.808662	41
normal	colon	0.251437	41
normal	colon	0.00260683	41
normal	colon	0.330594	41
normal	colon	-0.621446	41
normal	colon	-0.150046	41
normal	colon	0.194422	41
normal	colon	0.0683397	41
normal	colon	0.396252	41
normal	colon	0.428951	41
normal	colon	-0.0674096	41
normal	colon	0.209273	41
normal	colon	0.085692	41
normal	colon	0.201776	41
normal	colon	0.190778	41
normal	colon	0.152288	41
normal	esophagus	-0.624513	13
normal	esophagus	-0.421161	13
normal	esophagus	0.728461	13
normal	esophagus	0.913363	13
normal	esophagus	-1.07365	13
normal	esophagus	0.458163	13
normal	esophagus	0.339119	13
normal	esophagus	2.51347	13
normal	esophagus	-0.042734	13
normal	esophagus	-0.903351	13
normal	esophagus	-1.13953	13
normal	esophagus	-0.775044	13
normal	esophagus	1.15459	13
normal	glia	-0.286073	5
normal	glia	-0.477663	5
normal	glia	-0.15882	5
normal	glia	-0.306762	5
normal	glia	-0.417294	5
normal	head and neck	0.531282	44
normal	head and neck	-0.15349	44
normal	head and neck	1.35955	44
normal	head and neck	0.725436	44
normal	head and neck	1.87419	44
normal	head and neck	1.3653	44
normal	head and neck	1.1219	44
normal	head and neck	-1.90384	44
normal	head and neck	1.99994	44
normal	head and neck	1.60178	44
normal	head and neck	0.317398	44
normal	head and neck	1.26049	44
normal	head and neck	-0.0827895	44
normal	head and neck	1.2115	44
normal	head and neck	1.06062	44
normal	head and neck	1.39372	44
normal	head and neck	0.975887	44
normal	head and neck	1.35987	44
normal	head and neck	-0.889528	44
normal	head and neck	0.411663	44
normal	head and neck	0.407138	44
normal	head and neck	1.3914	44
normal	head and neck	0.999166	44
normal	head and neck	0.148368	44
normal	head and neck	-0.705154	44
normal	head and neck	-0.275628	44
normal	head and neck	1.07467	44
normal	head and neck	1.56129	44
normal	head and neck	0.0953723	44
normal	head and neck	-0.0993929	44
normal	head and neck	-0.00482585	44
normal	head and neck	0.656077	44
normal	head and neck	0.151493	44
normal	head and neck	0.132161	44
normal	head and neck	0.895961	44
normal	head and neck	0.52381	44
normal	head and neck	0.557222	44
normal	head and neck	0.477072	44
normal	head and neck	1.51856	44
normal	head and neck	1.03141	44
normal	head and neck	0.691915	44
normal	head and neck	-1.12865	44
normal	head and neck	0.765717	44
normal	head and neck	0.7678	44
normal	kidney	-0.0760443	129
normal	kidney	0.282192	129
normal	kidney	0.193549	129
normal	kidney	-0.0522302	129
normal	kidney	-0.00620696	129
normal	kidney	-0.0610487	129
normal	kidney	0.147983	129
normal	kidney	-0.191876	129
normal	kidney	0.438251	129
normal	kidney	0.18832	129
normal	kidney	0.132596	129
normal	kidney	0.26244	129
normal	kidney	0.505793	129
normal	kidney	0.406173	129
normal	kidney	0.37502	129
normal	kidney	0.542941	129
normal	kidney	0.261736	129
normal	kidney	0.991732	129
normal	kidney	-0.128405	129
normal	kidney	0.664865	129
normal	kidney	0.455984	129
normal	kidney	0.269784	129
normal	kidney	-0.099251	129
normal	kidney	0.147713	129
normal	kidney	0.598925	129
normal	kidney	-0.116361	129
normal	kidney	-0.345962	129
normal	kidney	0.338105	129
normal	kidney	0.105638	129
normal	kidney	0.139994	129
normal	kidney	-0.274953	129
normal	kidney	-0.28988	129
normal	kidney	0.325125	129
normal	kidney	-0.0880666	129
normal	kidney	-0.258625	129
normal	kidney	0.0405345	129
normal	kidney	0.0187101	129
normal	kidney	0.106693	129
normal	kidney	-0.0251888	129
normal	kidney	-0.392141	129
normal	kidney	-0.357996	129
normal	kidney	-0.309732	129
normal	kidney	-0.216349	129
normal	kidney	0.405787	129
normal	kidney	-0.10292	129
normal	kidney	-0.0952921	129
normal	kidney	0.530131	129
normal	kidney	0.559106	129
normal	kidney	-0.0169179	129
normal	kidney	0.120743	129
normal	kidney	0.199933	129
normal	kidney	0.280432	129
normal	kidney	0.876767	129
normal	kidney	0.903852	129
normal	kidney	0.274353	129
normal	kidney	-0.459429	129
normal	kidney	-0.339155	129
normal	kidney	0.061915	129
normal	kidney	0.219972	129
normal	kidney	0.301383	129
normal	kidney	0.429455	129
normal	kidney	0.00381425	129
normal	kidney	0.0167797	129
normal	kidney	-0.279437	129
normal	kidney	0.0277805	129
normal	kidney	-0.269621	129
normal	kidney	-0.153417	129
normal	kidney	0.292531	129
normal	kidney	-0.0714991	129
normal	kidney	-0.026886	129
normal	kidney	-0.0472753	129
normal	kidney	0.142046	129
normal	kidney	0.279951	129
normal	kidney	-0.165438	129
normal	kidney	-0.0592146	129
normal	kidney	0.0141874	129
normal	kidney	0.060728	129
normal	kidney	0.698508	129
normal	kidney	0.217381	129
normal	kidney	0.0274981	129
normal	kidney	0.0677229	129
normal	kidney	0.0892081	129
normal	kidney	0.38716	129
normal	kidney	-0.725399	129
normal	kidney	0.0680299	129
normal	kidney	0.127875	129
normal	kidney	-0.225699	129
normal	kidney	0.174808	129
normal	kidney	-0.333257	129
normal	kidney	-0.231267	129
normal	kidney	0.317274	129
normal	kidney	-0.263076	129
normal	kidney	-0.42874	129
normal	kidney	-0.126965	129
normal	kidney	0.351769	129
normal	kidney	0.219366	129
normal	kidney	0.640708	129
normal	kidney	-0.023424	129
normal	kidney	-0.612252	129
normal	kidney	-0.00846229	129
normal	kidney	0.154297	129
normal	kidney	-0.0954572	129
normal	kidney	-0.0017067	129
normal	kidney	-0.206092	129
normal	kidney	0.154877	129
normal	kidney	0.175653	129
normal	kidney	-0.0155232	129
normal	kidney	-0.0527271	129
normal	kidney	0.315096	129
normal	kidney	-0.637345	129
normal	kidney	0.699969	129
normal	kidney	0.313819	129
normal	kidney	-0.297704	129
normal	kidney	-0.0255999	129
normal	kidney	0.202261	129
normal	kidney	0.34547	129
normal	kidney	0.121579	129
normal	kidney	-0.596644	129
normal	kidney	0.220141	129
normal	kidney	-0.202598	129
normal	kidney	0.207956	129
normal	kidney	0.446197	129
normal	kidney	0.266592	129
normal	kidney	0.229001	129
normal	kidney	-0.0571343	129
normal	kidney	-0.0732228	129
normal	kidney	-0.000204168	129
normal	kidney	0.0282802	129
normal	kidney	0.0279235	129
normal	liver	0.273291	50
normal	liver	0.183631	50
normal	liver	0.365959	50
normal	liver	0.296396	50
normal	liver	0.543325	50
normal	liver	0.250746	50
normal	liver	0.415723	50
normal	liver	0.534916	50
normal	liver	0.775297	50
normal	liver	0.26863	50
normal	liver	0.295964	50
normal	liver	0.728601	50
normal	liver	1.21315	50
normal	liver	0.270811	50
normal	liver	0.36624	50
normal	liver	0.362585	50
normal	liver	0.36608	50
normal	liver	0.752789	50
normal	liver	0.0717168	50
normal	liver	0.311028	50
normal	liver	0.0374853	50
normal	liver	0.194289	50
normal	liver	0.682106	50
normal	liver	0.409114	50
normal	liver	0.736605	50
normal	liver	0.016261	50
normal	liver	-0.386879	50
normal	liver	-0.0145051	50
normal	liver	0.275529	50
normal	liver	0.264493	50
normal	liver	0.732993	50
normal	liver	-0.156404	50
normal	liver	0.256628	50
normal	liver	0.873854	50
normal	liver	0.145631	50
normal	liver	0.314689	50
normal	liver	0.19087	50
normal	liver	-0.0519441	50
normal	liver	0.0607255	50
normal	liver	1.05139	50
normal	liver	0.740394	50
normal	liver	0.910365	50
normal	liver	0.292936	50
normal	liver	0.209744	50
normal	liver	0.248421	50
normal	liver	0.673755	50
normal	liver	-0.0253436	50
normal	liver	0.163258	50
normal	liver	0.172419	50
normal	liver	0.331139	50
normal	lung	-0.208582	132
normal	lung	0.1666	132
normal	lung	-0.0785313	132
normal	lung	0.0859059	132
normal	lung	0.171135	132
normal	lung	-0.312399	132
normal	lung	-0.0942247	132
normal	lung	-0.120509	132
normal	lung	-0.112029	132
normal	lung	-0.249747	132
normal	lung	-0.117204	132
normal	lung	0.00368526	132
normal	lung	-0.275476	132
normal	lung	0.0374042	132
normal	lung	-0.23909	132
normal	lung	-0.412588	132
normal	lung	-0.168846	132
normal	lung	0.288131	132
normal	lung	0.109984	132
normal	lung	-0.018938	132
normal	lung	0.201275	132
normal	lung	0.00551095	132
normal	lung	-0.0585237	132
normal	lung	0.102095	132
normal	lung	0.177985	132
normal	lung	-0.104277	132
normal	lung	0.12737	132
normal	lung	0.172333	132
normal	lung	-0.332066	132
normal	lung	0.115526	132
normal	lung	-0.00386792	132
normal	lung	0.365265	132
normal	lung	0.0878005	132
normal	lung	-0.251028	132
normal	lung	0.142084	132
normal	lung	0.682406	132
normal	lung	-0.10389	132
normal	lung	1.06302	132
normal	lung	-0.0392039	132
normal	lung	-0.14789	132
normal	lung	-0.0161114	132
normal	lung	0.0258219	132
normal	lung	-0.328991	132
normal	lung	0.213779	132
normal	lung	-0.378263	132
normal	lung	0.0340196	132
normal	lung	0.349549	132
normal	lung	-0.189059	132
normal	lung	0.639164	132
normal	lung	-0.172167	132
normal	lung	0.00943537	132
normal	lung	0.376577	132
normal	lung	-0.234371	132
normal	lung	0.377932	132
normal	lung	0.115739	132
normal	lung	0.031447	132
normal	lung	0.0431106	132
normal	lung	-0.133106	132
normal	lung	-0.0952454	132
normal	lung	0.166289	132
normal	lung	-0.0453141	132
normal	lung	-0.321405	132
normal	lung	0.0405718	132
normal	lung	-0.00299526	132
normal	lung	0.695264	132
normal	lung	-0.189315	132
normal	lung	-0.101537	132
normal	lung	0.908613	132
normal	lung	-0.157186	132
normal	lung	0.65722	132
normal	lung	0.0461245	132
normal	lung	-0.810958	132
normal	lung	-0.147349	132
normal	lung	-0.0111403	132
normal	lung	-0.185208	132
normal	lung	-0.0452243	132
normal	lung	0.100769	132
normal	lung	-0.240688	132
normal	lung	-0.168165	132
normal	lung	-0.400869	132
normal	lung	-0.354435	132
normal	lung	0.0954204	132
normal	lung	-0.0141666	132
normal	lung	-0.141748	132
normal	lung	-0.164885	132
normal	lung	0.173672	132
normal	lung	0.262802	132
normal	lung	-0.361255	132
normal	lung	-0.036142	132
normal	lung	0.265332	132
normal	lung	-0.273806	132
normal	lung	0.167151	132
normal	lung	0.66776	132
normal	lung	-0.0412868	132
normal	lung	-0.305727	132
normal	lung	0.0899582	132
normal	lung	-0.0335183	132
normal	lung	-0.0599522	132
normal	lung	-0.171717	132
normal	lung	-0.129843	132
normal	lung	-0.177632	132
normal	lung	0.509568	132
normal	lung	0.049519	132
normal	lung	-0.427572	132
normal	lung	0.0279204	132
normal	lung	0.0162989	132
normal	lung	-0.161539	132
normal	lung	-0.679408	132
normal	lung	-0.111263	132
normal	lung	0.207134	132
normal	pancreas	0.0823979	4
normal	pancreas	0.220221	4
normal	pancreas	-1.38705	4
normal	pancreas	0.131328	4
normal	adrenal	-0.489263	3
normal	adrenal	-0.235939	3
normal	adrenal	-0.781178	3
normal	prostate	0.204567	52
normal	prostate	0.151405	52
normal	prostate	-0.20655	52
normal	prostate	-0.296092	52
normal	prostate	-0.307922	52
normal	prostate	0.152791	52
normal	prostate	-0.00409824	52
normal	prostate	0.07705	52
normal	prostate	-0.200558	52
normal	prostate	-0.094232	52
normal	prostate	-0.541537	52
normal	prostate	-0.166561	52
normal	prostate	0.16835	52
normal	prostate	0.0519228	52
normal	prostate	-0.32073	52
normal	prostate	-0.471782	52
normal	prostate	0.166624	52
normal	prostate	-0.241499	52
normal	prostate	-0.335617	52
normal	prostate	0.0351786	52
normal	prostate	-0.0542879	52
normal	prostate	-0.550385	52
normal	prostate	0.176645	52
normal	prostate	-0.206347	52
normal	prostate	0.272453	52
normal	prostate	0.0267564	52
normal	prostate	-0.0741412	52
normal	prostate	0.271845	52
normal	prostate	-0.40077	52
normal	prostate	-0.350837	52
normal	prostate	-0.441464	52
normal	prostate	0.0660882	52
normal	prostate	0.298521	52
normal	prostate	-0.145064	52
normal	prostate	-0.192988	52
normal	prostate	0.340195	52
normal	prostate	-1.00807	52
normal	prostate	-0.679566	52
normal	prostate	-0.245225	52
normal	prostate	0.0549027	52
normal	prostate	0.127671	52
normal	prostate	-0.088968	52
normal	prostate	-0.874355	52
normal	prostate	-0.549607	52
normal	prostate	-0.12671	52
normal	prostate	0.00712894	52
normal	prostate	0.0441039	52
normal	prostate	-0.420057	52
normal	prostate	0.128937	52
normal	prostate	-0.0903912	52
normal	prostate	-0.33719	52
normal	prostate	-0.652822	52
normal	rectum	0.0995661	10
normal	rectum	-0.115563	10
normal	rectum	0.239557	10
normal	rectum	0.191845	10
normal	rectum	0.215328	10
normal	rectum	-0.0682495	10
normal	rectum	0.705729	10
normal	rectum	0.0788344	10
normal	rectum	0.261754	10
normal	rectum	-0.0659118	10
normal	connective tissue	-0.531866	2
normal	connective tissue	-0.148738	2
normal	skin	-1.0207	1
normal	stomach	0.262189	37
normal	stomach	0.676529	37
normal	stomach	0.61702	37
normal	stomach	-1.11375	37
normal	stomach	0.370582	37
normal	stomach	0.225369	37
normal	stomach	-1.49428	37
normal	stomach	0.411877	37
normal	stomach	0.340928	37
normal	stomach	1.18376	37
normal	stomach	0.876808	37
normal	stomach	0.334315	37
normal	stomach	1.38399	37
normal	stomach	-1.43763	37
normal	stomach	-1.15256	37
normal	stomach	0.535385	37
normal	stomach	-0.321521	37
normal	stomach	1.30108	37
normal	stomach	-0.244937	37
normal	stomach	0.00598297	37
normal	stomach	0.440527	37
normal	stomach	0.532057	37
normal	stomach	0.406752	37
normal	stomach	1.42622	37
normal	stomach	0.28973	37
normal	stomach	-0.711587	37
normal	stomach	0.295238	37
normal	stomach	1.21741	37
normal	stomach	0.400057	37
normal	stomach	-0.176419	37
normal	stomach	0.832472	37
normal	stomach	-0.228298	37
normal	stomach	-1.15307	37
normal	stomach	-0.939535	37
normal	stomach	-1.50721	37
normal	stomach	-0.148924	37
normal	stomach	0.967151	37
normal	thyroid	-0.196773	59
normal	thyroid	-0.191462	59
normal	thyroid	-0.0990013	59
normal	thyroid	-1.33774	59
normal	thyroid	-0.228009	59
normal	thyroid	-0.181754	59
normal	thyroid	0.00751779	59
normal	thyroid	0.1407	59
normal	thyroid	0.0978716	59
normal	thyroid	-0.285649	59
normal	thyroid	-0.293995	59
normal	thyroid	-0.117396	59
normal	thyroid	-0.13623	59
normal	thyroid	-0.250583	59
normal	thyroid	-0.082945	59
normal	thyroid	-0.372413	59
normal	thyroid	-0.946779	59
normal	thyroid	-0.960624	59
normal	thyroid	0.35836	59
normal	thyroid	-0.258991	59
normal	thyroid	-0.288531	59
normal	thyroid	-0.398594	59
normal	thyroid	-0.135828	59
normal	thyroid	-0.140257	59
normal	thyroid	-1.36283	59
normal	thyroid	-0.476737	59
normal	thyroid	-0.774061	59
normal	thyroid	-0.4859	59
normal	thyroid	-0.116443	59
normal	thyroid	-0.0248424	59
normal	thyroid	-0.24401	59
normal	thyroid	-0.312205	59
normal	thyroid	0.360174	59
normal	thyroid	-0.616225	59
normal	thyroid	0.0209376	59
normal	thyroid	-0.270776	59
normal	thyroid	-0.0695645	59
normal	thyroid	-0.0556441	59
normal	thyroid	-0.526405	59
normal	thyroid	-0.115546	59
normal	thyroid	-0.0185953	59
normal	thyroid	-0.0335707	59
normal	thyroid	-0.115378	59
normal	thyroid	-0.552965	59
normal	thyroid	-0.120155	59
normal	thyroid	0.065952	59
normal	thyroid	-0.149765	59
normal	thyroid	-0.189567	59
normal	thyroid	-0.448311	59
normal	thyroid	0.190288	59
normal	thyroid	0.117607	59
normal	thyroid	-0.0489565	59
normal	thyroid	-0.472872	59
normal	thyroid	-0.345499	59
normal	thyroid	0.000181585	59
normal	thyroid	-0.507427	59
normal	thyroid	-0.689141	59
normal	thyroid	-0.594821	59
normal	thyroid	-0.144577	59
normal	thymus	0.115723	2
normal	thymus	-0.711479	2
normal	uterus	-0.580116	35
normal	uterus	-0.822671	35
normal	uterus	0.00504617	35
normal	uterus	-1.13082	35
normal	uterus	0.147056	35
normal	uterus	-0.215743	35
normal	uterus	-0.158473	35
normal	uterus	-0.540181	35
normal	uterus	-0.836405	35
normal	uterus	0.143807	35
normal	uterus	-0.700278	35
normal	uterus	-0.649861	35
normal	uterus	-0.550653	35
normal	uterus	-0.662871	35
normal	uterus	0.105699	35
normal	uterus	-0.831125	35
normal	uterus	-0.754383	35
normal	uterus	-0.406068	35
normal	uterus	-0.826122	35
normal	uterus	-0.796906	35
normal	uterus	-0.440591	35
normal	uterus	-0.830309	35
normal	uterus	-0.616516	35
normal	uterus	-0.751173	35
normal	uterus	-0.481871	35
normal	uterus	-0.93652	35
normal	uterus	-1.25416	35
normal	uterus	-0.131543	35
normal	uterus	-0.788839	35
normal	uterus	-0.743642	35
normal	uterus	-0.715263	35
normal	uterus	-0.599439	35
normal	uterus	-0.946088	35
normal	uterus	-0.685772	35
normal	uterus	-0.911983	35
cancer	LUAD	-0.275932	542
cancer	LUAD	-0.0821795	542
cancer	LUAD	-0.367377	542
cancer	LUAD	-0.200352	542
cancer	LUAD	-1.41822	542
cancer	LUAD	-1.01133	542
cancer	LUAD	0.193115	542
cancer	LUAD	0.228253	542
cancer	LUAD	-0.743652	542
cancer	LUAD	0.111641	542
cancer	LUAD	-0.233023	542
cancer	LUAD	1.08098	542
cancer	LUAD	0.19583	542
cancer	LUAD	2.82837	542
cancer	LUAD	1.69258	542
cancer	LUAD	0.638706	542
cancer	LUAD	0.354857	542
cancer	LUAD	-0.266602	542
cancer	LUAD	2.86362	542
cancer	LUAD	2.14785	542
cancer	LUAD	-0.278752	542
cancer	LUAD	0.13248	542
cancer	LUAD	-0.876924	542
cancer	LUAD	0.389596	542
cancer	LUAD	-0.265441	542
cancer	LUAD	-0.985319	542
cancer	LUAD	-0.437858	542
cancer	LUAD	1.68229	542
cancer	LUAD	3.09107	542
cancer	LUAD	2.85021	542
cancer	LUAD	1.04186	542
cancer	LUAD	0.355592	542
cancer	LUAD	0.734471	542
cancer	LUAD	-0.039929	542
cancer	LUAD	1.58535	542
cancer	LUAD	-0.227752	542
cancer	LUAD	-0.641001	542
cancer	LUAD	2.38941	542
cancer	LUAD	0.341455	542
cancer	LUAD	-1.38062	542
cancer	LUAD	2.0891	542
cancer	LUAD	0.00748272	542
cancer	LUAD	-0.218606	542
cancer	LUAD	3.51134	542
cancer	LUAD	-0.52045	542
cancer	LUAD	0.358479	542
cancer	LUAD	0.25842	542
cancer	LUAD	0.604042	542
cancer	LUAD	-0.2871	542
cancer	LUAD	1.65136	542
cancer	LUAD	0.9827	542
cancer	LUAD	-0.538903	542
cancer	LUAD	-0.0536302	542
cancer	LUAD	-0.0754281	542
cancer	LUAD	-0.652291	542
cancer	LUAD	-0.121463	542
cancer	LUAD	-0.0526189	542
cancer	LUAD	-0.115337	542
cancer	LUAD	-0.358152	542
cancer	LUAD	-0.221842	542
cancer	LUAD	-0.353525	542
cancer	LUAD	2.83566	542
cancer	LUAD	-0.965836	542
cancer	LUAD	-0.144715	542
cancer	LUAD	-0.741686	542
cancer	LUAD	0.107135	542
cancer	LUAD	-0.903812	542
cancer	LUAD	-0.820652	542
cancer	LUAD	-0.455928	542
cancer	LUAD	-0.634915	542
cancer	LUAD	-0.329707	542
cancer	LUAD	3.26405	542
cancer	LUAD	-0.0243467	542
cancer	LUAD	1.5665	542
cancer	LUAD	2.60437	542
cancer	LUAD	0.548946	542
cancer	LUAD	-0.185631	542
cancer	LUAD	-0.681992	542
cancer	LUAD	-0.549236	542
cancer	LUAD	-0.449278	542
cancer	LUAD	-1.87866	542
cancer	LUAD	-0.0244457	542
cancer	LUAD	0.60554	542
cancer	LUAD	0.300778	542
cancer	LUAD	0.0843675	542
cancer	LUAD	2.49963	542
cancer	LUAD	1.37922	542
cancer	LUAD	-0.247518	542
cancer	LUAD	-0.378539	542
cancer	LUAD	0.34261	542
cancer	LUAD	-0.25222	542
cancer	LUAD	2.76214	542
cancer	LUAD	0.268961	542
cancer	LUAD	-0.264557	542
cancer	LUAD	-0.488439	542
cancer	LUAD	0.426434	542
cancer	LUAD	3.55579	542
cancer	LUAD	-0.219192	542
cancer	LUAD	0.165434	542
cancer	LUAD	-1.49321	542
cancer	LUAD	1.41384	542
cancer	LUAD	0.389356	542
cancer	LUAD	0.137441	542
cancer	LUAD	-0.00945921	542
cancer	LUAD	3.29608	542
cancer	LUAD	-0.188646	542
cancer	LUAD	1.82758	542
cancer	LUAD	0.437601	542
cancer	LUAD	0.745835	542
cancer	LUAD	1.53119	542
cancer	LUAD	0.338201	542
cancer	LUAD	-0.341559	542
cancer	LUAD	0.344827	542
cancer	LUAD	0.333881	542
cancer	LUAD	3.18154	542
cancer	LUAD	2.53328	542
cancer	LUAD	1.45212	542
cancer	LUAD	-0.500291	542
cancer	LUAD	-0.344019	542
cancer	LUAD	-0.00587748	542
cancer	LUAD	-0.259563	542
cancer	LUAD	2.26015	542
cancer	LUAD	-0.430995	542
cancer	LUAD	2.11078	542
cancer	LUAD	-0.859997	542
cancer	LUAD	0.696088	542
cancer	LUAD	-0.439982	542
cancer	LUAD	0.771742	542
cancer	LUAD	-0.00368017	542
cancer	LUAD	0.395952	542
cancer	LUAD	2.47719	542
cancer	LUAD	1.35919	542
cancer	LUAD	0.0943155	542
cancer	LUAD	1.07992	542
cancer	LUAD	-0.274569	542
cancer	LUAD	-1.78665	542
cancer	LUAD	-0.555786	542
cancer	LUAD	-0.378432	542
cancer	LUAD	-0.0787638	542
cancer	LUAD	-0.354838	542
cancer	LUAD	-0.38077	542
cancer	LUAD	2.84346	542
cancer	LUAD	1.87522	542
cancer	LUAD	-0.981476	542
cancer	LUAD	-0.129771	542
cancer	LUAD	0.945795	542
cancer	LUAD	-0.146882	542
cancer	LUAD	0.291055	542
cancer	LUAD	-0.0811897	542
cancer	LUAD	0.266975	542
cancer	LUAD	3.39863	542
cancer	LUAD	-0.414199	542
cancer	LUAD	-0.170926	542
cancer	LUAD	-0.657659	542
cancer	LUAD	-0.201616	542
cancer	LUAD	-0.0820568	542
cancer	LUAD	1.62611	542
cancer	LUAD	0.334878	542
cancer	LUAD	0.167397	542
cancer	LUAD	-0.205584	542
cancer	LUAD	-0.393605	542
cancer	LUAD	-0.109638	542
cancer	LUAD	-0.583543	542
cancer	LUAD	0.117049	542
cancer	LUAD	-0.215976	542
cancer	LUAD	0.40598	542
cancer	LUAD	-0.163464	542
cancer	LUAD	-0.176916	542
cancer	LUAD	2.33185	542
cancer	LUAD	0.343305	542
cancer	LUAD	2.15404	542
cancer	LUAD	-0.538448	542
cancer	LUAD	2.5094	542
cancer	LUAD	-0.138026	542
cancer	LUAD	-0.278378	542
cancer	LUAD	3.63	542
cancer	LUAD	-0.477512	542
cancer	LUAD	1.48006	542
cancer	LUAD	-0.0108844	542
cancer	LUAD	-0.0236741	542
cancer	LUAD	-0.218521	542
cancer	LUAD	0.147239	542
cancer	LUAD	-1.82292	542
cancer	LUAD	-0.117724	542
cancer	LUAD	2.19493	542
cancer	LUAD	0.0637069	542
cancer	LUAD	-0.884915	542
cancer	LUAD	0.220173	542
cancer	LUAD	-0.358644	542
cancer	LUAD	0.281845	542
cancer	LUAD	0.140244	542
cancer	LUAD	0.028722	542
cancer	LUAD	-0.328141	542
cancer	LUAD	-1.99398	542
cancer	LUAD	-0.338365	542
cancer	LUAD	0.311538	542
cancer	LUAD	2.21322	542
cancer	LUAD	3.06756	542
cancer	LUAD	0.277067	542
cancer	LUAD	-0.504915	542
cancer	LUAD	0.525163	542
cancer	LUAD	2.32546	542
cancer	LUAD	-0.850865	542
cancer	LUAD	0.0164803	542
cancer	LUAD	0.694431	542
cancer	LUAD	0.174239	542
cancer	LUAD	-0.985127	542
cancer	LUAD	0.18439	542
cancer	LUAD	-0.171096	542
cancer	LUAD	-0.755775	542
cancer	LUAD	1.51626	542
cancer	LUAD	0.330233	542
cancer	LUAD	0.355112	542
cancer	LUAD	0.0896458	542
cancer	LUAD	0.387197	542
cancer	LUAD	0.748326	542
cancer	LUAD	0.32921	542
cancer	LUAD	-0.00725369	542
cancer	LUAD	1.88805	542
cancer	LUAD	-0.89413	542
cancer	LUAD	3.23254	542
cancer	LUAD	-0.250673	542
cancer	LUAD	-0.395325	542
cancer	LUAD	2.98148	542
cancer	LUAD	-0.625851	542
cancer	LUAD	-0.122423	542
cancer	LUAD	-0.287072	542
cancer	LUAD	0.832775	542
cancer	LUAD	-0.513077	542
cancer	LUAD	-1.33637	542
cancer	LUAD	-0.0360365	542
cancer	LUAD	-0.212153	542
cancer	LUAD	0.126097	542
cancer	LUAD	2.4641	542
cancer	LUAD	-0.41673	542
cancer	LUAD	2.40052	542
cancer	LUAD	-0.447441	542
cancer	LUAD	0.0854868	542
cancer	LUAD	-0.170535	542
cancer	LUAD	-0.586985	542
cancer	LUAD	2.39615	542
cancer	LUAD	0.178535	542
cancer	LUAD	3.39066	542
cancer	LUAD	1.05596	542
cancer	LUAD	-0.292478	542
cancer	LUAD	0.306983	542
cancer	LUAD	1.08221	542
cancer	LUAD	2.43416	542
cancer	LUAD	0.0951728	542
cancer	LUAD	2.54336	542
cancer	LUAD	3.01719	542
cancer	LUAD	0.621285	542
cancer	LUAD	-0.331183	542
cancer	LUAD	0.117942	542
cancer	LUAD	1.41125	542
cancer	LUAD	-0.887248	542
cancer	LUAD	-0.0214915	542
cancer	LUAD	3.22513	542
cancer	LUAD	1.42224	542
cancer	LUAD	2.67576	542
cancer	LUAD	1.52219	542
cancer	LUAD	-1.33562	542
cancer	LUAD	0.114457	542
cancer	LUAD	0.0439661	542
cancer	LUAD	-0.360169	542
cancer	LUAD	-0.303853	542
cancer	LUAD	-0.548221	542
cancer	LUAD	0.360458	542
cancer	LUAD	-0.0896392	542
cancer	LUAD	-0.72786	542
cancer	LUAD	0.0117807	542
cancer	LUAD	0.257556	542
cancer	LUAD	0.608974	542
cancer	LUAD	-0.294488	542
cancer	LUAD	-1.1742	542
cancer	LUAD	2.42333	542
cancer	LUAD	1.84385	542
cancer	LUAD	0.259543	542
cancer	LUAD	1.71236	542
cancer	LUAD	-0.247807	542
cancer	LUAD	-0.444961	542
cancer	LUAD	-0.265572	542
cancer	LUAD	-0.326326	542
cancer	LUAD	-0.0519092	542
cancer	LUAD	1.87574	542
cancer	LUAD	0.380647	542
cancer	LUAD	-0.450032	542
cancer	LUAD	1.16435	542
cancer	LUAD	-0.444959	542
cancer	LUAD	2.61065	542
cancer	LUAD	-0.485537	542
cancer	LUAD	-1.88132	542
cancer	LUAD	0.282933	542
cancer	LUAD	-0.128331	542
cancer	LUAD	-1.12951	542
cancer	LUAD	-0.414213	542
cancer	LUAD	-0.530956	542
cancer	LUAD	0.165248	542
cancer	LUAD	-1.09077	542
cancer	LUAD	-0.232772	542
cancer	LUAD	-0.446518	542
cancer	LUAD	1.78511	542
cancer	LUAD	-0.167502	542
cancer	LUAD	0.503168	542
cancer	LUAD	0.128955	542
cancer	LUAD	0.803014	542
cancer	LUAD	-0.0167204	542
cancer	LUAD	-1.75259	542
cancer	LUAD	1.83437	542
cancer	LUAD	0.0432199	542
cancer	LUAD	0.976484	542
cancer	LUAD	2.01412	542
cancer	LUAD	-0.723124	542
cancer	LUAD	0.439658	542
cancer	LUAD	-0.6211	542
cancer	LUAD	-0.24582	542
cancer	LUAD	-0.251145	542
cancer	LUAD	2.85669	542
cancer	LUAD	-0.995669	542
cancer	LUAD	-0.744951	542
cancer	LUAD	1.11523	542
cancer	LUAD	0.368204	542
cancer	LUAD	1.26259	542
cancer	LUAD	-0.390289	542
cancer	LUAD	2.75913	542
cancer	LUAD	0.30613	542
cancer	LUAD	-0.46008	542
cancer	LUAD	-0.123707	542
cancer	LUAD	0.265668	542
cancer	LUAD	0.00782754	542
cancer	LUAD	-0.514881	542
cancer	LUAD	2.1522	542
cancer	LUAD	-0.486798	542
cancer	LUAD	-0.127359	542
cancer	LUAD	2.05838	542
cancer	LUAD	0.135449	542
cancer	LUAD	-0.641376	542
cancer	LUAD	0.141716	542
cancer	LUAD	0.368591	542
cancer	LUAD	-0.61309	542
cancer	LUAD	-0.167557	542
cancer	LUAD	1.48655	542
cancer	LUAD	-0.652859	542
cancer	LUAD	1.63737	542
cancer	LUAD	0.0693909	542
cancer	LUAD	-0.31555	542
cancer	LUAD	2.71343	542
cancer	LUAD	-0.663025	542
cancer	LUAD	0.0351625	542
cancer	LUAD	0.315849	542
cancer	LUAD	-0.417851	542
cancer	LUAD	2.62946	542
cancer	LUAD	-0.338884	542
cancer	LUAD	1.68562	542
cancer	LUAD	-0.151979	542
cancer	LUAD	0.207839	542
cancer	LUAD	3.29191	542
cancer	LUAD	-0.696363	542
cancer	LUAD	0.24379	542
cancer	LUAD	-0.318776	542
cancer	LUAD	0.341232	542
cancer	LUAD	2.71649	542
cancer	LUAD	0.512858	542
cancer	LUAD	0.963846	542
cancer	LUAD	-0.0170245	542
cancer	LUAD	0.0627314	542
cancer	LUAD	2.06816	542
cancer	LUAD	2.32444	542
cancer	LUAD	-0.396267	542
cancer	LUAD	-0.0819893	542
cancer	LUAD	-0.074248	542
cancer	LUAD	3.17675	542
cancer	LUAD	-0.568911	542
cancer	LUAD	1.32861	542
cancer	LUAD	0.356087	542
cancer	LUAD	-0.0160216	542
cancer	LUAD	-0.241792	542
cancer	LUAD	-0.192424	542
cancer	LUAD	0.267379	542
cancer	LUAD	3.59881	542
cancer	LUAD	0.107134	542
cancer	LUAD	1.20121	542
cancer	LUAD	-0.0518621	542
cancer	LUAD	0.357699	542
cancer	LUAD	2.97326	542
cancer	LUAD	-0.133521	542
cancer	LUAD	1.03236	542
cancer	LUAD	0.0959643	542
cancer	LUAD	-0.0254625	542
cancer	LUAD	-0.183325	542
cancer	LUAD	-2.58115	542
cancer	LUAD	-0.11014	542
cancer	LUAD	-0.444422	542
cancer	LUAD	-0.449636	542
cancer	LUAD	-0.0148396	542
cancer	LUAD	-1.85505	542
cancer	LUAD	-0.353672	542
cancer	LUAD	-0.39221	542
cancer	LUAD	2.51656	542
cancer	LUAD	-0.288114	542
cancer	LUAD	-1.06078	542
cancer	LUAD	0.154289	542
cancer	LUAD	-0.0839558	542
cancer	LUAD	0.238597	542
cancer	LUAD	0.206412	542
cancer	LUAD	1.55439	542
cancer	LUAD	1.73925	542
cancer	LUAD	-0.232766	542
cancer	LUAD	3.26255	542
cancer	LUAD	2.07996	542
cancer	LUAD	1.59624	542
cancer	LUAD	1.13228	542
cancer	LUAD	2.01049	542
cancer	LUAD	-0.29189	542
cancer	LUAD	-0.0908224	542
cancer	LUAD	0.326276	542
cancer	LUAD	-0.983725	542
cancer	LUAD	2.59126	542
cancer	LUAD	-0.613329	542
cancer	LUAD	0.466392	542
cancer	LUAD	-0.345613	542
cancer	LUAD	-0.568702	542
cancer	LUAD	-0.117738	542
cancer	LUAD	-0.119795	542
cancer	LUAD	-0.656526	542
cancer	LUAD	3.2836	542
cancer	LUAD	-0.2794	542
cancer	LUAD	2.18124	542
cancer	LUAD	-0.262392	542
cancer	LUAD	-0.217072	542
cancer	LUAD	0.549407	542
cancer	LUAD	-0.328369	542
cancer	LUAD	-0.324882	542
cancer	LUAD	0.323615	542
cancer	LUAD	-0.1926	542
cancer	LUAD	0.478595	542
cancer	LUAD	-0.469461	542
cancer	LUAD	0.147557	542
cancer	LUAD	1.6621	542
cancer	LUAD	-0.474955	542
cancer	LUAD	0.364646	542
cancer	LUAD	0.361218	542
cancer	LUAD	0.565005	542
cancer	LUAD	-0.342157	542
cancer	LUAD	-0.232902	542
cancer	LUAD	1.2963	542
cancer	LUAD	-0.450071	542
cancer	LUAD	0.0901714	542
cancer	LUAD	0.356905	542
cancer	LUAD	-0.360074	542
cancer	LUAD	-0.989518	542
cancer	LUAD	0.494987	542
cancer	LUAD	0.00129104	542
cancer	LUAD	-0.399436	542
cancer	LUAD	-0.518207	542
cancer	LUAD	1.76179	542
cancer	LUAD	-0.288201	542
cancer	LUAD	0.711604	542
cancer	LUAD	-0.935674	542
cancer	LUAD	-0.723022	542
cancer	LUAD	0.401288	542
cancer	LUAD	1.18211	542
cancer	LUAD	-0.245254	542
cancer	LUAD	-0.668521	542
cancer	LUAD	2.15929	542
cancer	LUAD	1.80778	542
cancer	LUAD	2.07831	542
cancer	LUAD	1.09593	542
cancer	LUAD	0.0888258	542
cancer	LUAD	-0.769389	542
cancer	LUAD	0.717589	542
cancer	LUAD	0.297447	542
cancer	LUAD	0.587486	542
cancer	LUAD	-0.356986	542
cancer	LUAD	-0.74579	542
cancer	LUAD	0.403492	542
cancer	LUAD	-0.343649	542
cancer	LUAD	3.3641	542
cancer	LUAD	2.09108	542
cancer	LUAD	-0.157869	542
cancer	LUAD	1.45947	542
cancer	LUAD	2.15333	542
cancer	LUAD	-0.710701	542
cancer	LUAD	1.42509	542
cancer	LUAD	0.137619	542
cancer	LUAD	-0.95512	542
cancer	LUAD	3.37452	542
cancer	LUAD	-1.17654	542
cancer	LUAD	-0.383453	542
cancer	LUAD	0.0595731	542
cancer	LUAD	-0.4342	542
cancer	LUAD	-0.343298	542
cancer	LUAD	-0.928751	542
cancer	LUAD	-0.344937	542
cancer	LUAD	3.24837	542
cancer	LUAD	0.795241	542
cancer	LUAD	-0.844759	542
cancer	LUAD	-0.510767	542
cancer	LUAD	0.714805	542
cancer	LUAD	-0.0407308	542
cancer	LUAD	1.62077	542
cancer	LUAD	-0.840547	542
cancer	LUAD	-0.763151	542
cancer	LUAD	2.03496	542
cancer	LUAD	0.260612	542
cancer	LUAD	-0.274987	542
cancer	LUAD	-0.0714823	542
cancer	LUAD	0.357073	542
cancer	LUAD	0.226376	542
cancer	LUAD	-0.351733	542
cancer	LUAD	0.116296	542
cancer	LUAD	-0.520729	542
cancer	LUAD	-0.00467301	542
cancer	LUAD	-0.0399228	542
cancer	LUAD	-0.453314	542
cancer	LUAD	-0.809647	542
cancer	LUAD	-0.39972	542
cancer	LUAD	-0.999112	542
cancer	LUAD	-0.851989	542
cancer	LUAD	-0.510695	542
cancer	LUAD	1.73137	542
cancer	LUAD	3.18922	542
cancer	LUAD	-0.165612	542
cancer	LUAD	3.03957	542
cancer	LUAD	-1.2596	542
cancer	LUAD	-0.442294	542
cancer	LUAD	0.000852868	542
cancer	LUAD	0.840143	542
cancer	LUAD	1.01749	542
cancer	LUAD	0.426337	542
cancer	LUAD	0.12849	542
cancer	LUAD	-1.2586	542
cancer	LUAD	0.752077	542
cancer	LUAD	1.16557	542
cancer	LUAD	2.65534	542
cancer	LUAD	1.55605	542
cancer	LUAD	2.90684	542
cancer	LUAD	-0.0298922	542
cancer	LUAD	0.2538	542
cancer	LUAD	-0.163037	542
cancer	LUAD	2.64947	542
cancer	LUAD	0.095356	542
cancer	LUSC	0.0654225	504
cancer	LUSC	2.77051	504
cancer	LUSC	0.908002	504
cancer	LUSC	-0.644275	504
cancer	LUSC	0.02468	504
cancer	LUSC	-0.344192	504
cancer	LUSC	3.78344	504
cancer	LUSC	-0.173095	504
cancer	LUSC	3.20716	504
cancer	LUSC	3.54259	504
cancer	LUSC	-0.102158	504
cancer	LUSC	-0.204932	504
cancer	LUSC	3.72773	504
cancer	LUSC	1.27868	504
cancer	LUSC	3.31421	504
cancer	LUSC	3.04704	504
cancer	LUSC	0.70144	504
cancer	LUSC	0.0280932	504
cancer	LUSC	-0.457128	504
cancer	LUSC	-0.024229	504
cancer	LUSC	3.03024	504
cancer	LUSC	0.487299	504
cancer	LUSC	0.518831	504
cancer	LUSC	1.95117	504
cancer	LUSC	3.93704	504
cancer	LUSC	1.45633	504
cancer	LUSC	0.445815	504
cancer	LUSC	3.60074	504
cancer	LUSC	-1.3682	504
cancer	LUSC	0.23378	504
cancer	LUSC	3.11393	504
cancer	LUSC	1.00311	504
cancer	LUSC	3.38428	504
cancer	LUSC	1.52377	504
cancer	LUSC	3.7665	504
cancer	LUSC	1.38403	504
cancer	LUSC	2.71095	504
cancer	LUSC	2.30038	504
cancer	LUSC	0.268534	504
cancer	LUSC	1.87801	504
cancer	LUSC	0.809801	504
cancer	LUSC	2.80203	504
cancer	LUSC	0.700525	504
cancer	LUSC	0.142352	504
cancer	LUSC	-0.329377	504
cancer	LUSC	-0.124986	504
cancer	LUSC	0.76239	504
cancer	LUSC	3.47548	504
cancer	LUSC	3.52915	504
cancer	LUSC	-0.206164	504
cancer	LUSC	-0.59836	504
cancer	LUSC	0.257921	504
cancer	LUSC	1.52261	504
cancer	LUSC	0.0694221	504
cancer	LUSC	0.224072	504
cancer	LUSC	2.93482	504
cancer	LUSC	0.269109	504
cancer	LUSC	0.494899	504
cancer	LUSC	-0.691474	504
cancer	LUSC	0.614891	504
cancer	LUSC	-0.572171	504
cancer	LUSC	2.33701	504
cancer	LUSC	0.325009	504
cancer	LUSC	3.51194	504
cancer	LUSC	2.81961	504
cancer	LUSC	3.41679	504
cancer	LUSC	2.39127	504
cancer	LUSC	0.281208	504
cancer	LUSC	0.705917	504
cancer	LUSC	0.519468	504
cancer	LUSC	2.31628	504
cancer	LUSC	-0.33145	504
cancer	LUSC	0.00931484	504
cancer	LUSC	3.52309	504
cancer	LUSC	-0.776791	504
cancer	LUSC	0.158921	504
cancer	LUSC	-0.257553	504
cancer	LUSC	0.135384	504
cancer	LUSC	1.23362	504
cancer	LUSC	-1.33026	504
cancer	LUSC	0.928555	504
cancer	LUSC	3.57301	504
cancer	LUSC	3.24127	504
cancer	LUSC	0.961888	504
cancer	LUSC	0.0689604	504
cancer	LUSC	3.01223	504
cancer	LUSC	-0.382497	504
cancer	LUSC	3.70674	504
cancer	LUSC	1.90395	504
cancer	LUSC	3.03201	504
cancer	LUSC	0.0836375	504
cancer	LUSC	0.345413	504
cancer	LUSC	0.625739	504
cancer	LUSC	3.09225	504
cancer	LUSC	0.0949244	504
cancer	LUSC	0.0551845	504
cancer	LUSC	-0.0398555	504
cancer	LUSC	-0.582014	504
cancer	LUSC	-0.926032	504
cancer	LUSC	2.95277	504
cancer	LUSC	2.48653	504
cancer	LUSC	2.31616	504
cancer	LUSC	-0.0769557	504
cancer	LUSC	2.32268	504
cancer	LUSC	0.630566	504
cancer	LUSC	0.495746	504
cancer	LUSC	0.350928	504
cancer	LUSC	0.640683	504
cancer	LUSC	-0.0574967	504
cancer	LUSC	3.12405	504
cancer	LUSC	3.76303	504
cancer	LUSC	3.91861	504
cancer	LUSC	1.37109	504
cancer	LUSC	0.752972	504
cancer	LUSC	1.44257	504
cancer	LUSC	0.854731	504
cancer	LUSC	0.42141	504
cancer	LUSC	0.0837125	504
cancer	LUSC	1.42651	504
cancer	LUSC	-0.329534	504
cancer	LUSC	-0.0908147	504
cancer	LUSC	-0.63677	504
cancer	LUSC	3.60063	504
cancer	LUSC	-1.14627	504
cancer	LUSC	1.35721	504
cancer	LUSC	2.08273	504
cancer	LUSC	1.77428	504
cancer	LUSC	-0.0766709	504
cancer	LUSC	3.48474	504
cancer	LUSC	-0.376599	504
cancer	LUSC	-0.43716	504
cancer	LUSC	-0.850168	504
cancer	LUSC	0.282268	504
cancer	LUSC	2.08609	504
cancer	LUSC	3.24705	504
cancer	LUSC	0.671895	504
cancer	LUSC	1.08179	504
cancer	LUSC	0.147466	504
cancer	LUSC	0.275845	504
cancer	LUSC	-0.87961	504
cancer	LUSC	3.62475	504
cancer	LUSC	-1.36217	504
cancer	LUSC	2.6663	504
cancer	LUSC	0.209895	504
cancer	LUSC	0.0902286	504
cancer	LUSC	1.1571	504
cancer	LUSC	1.69066	504
cancer	LUSC	-0.478027	504
cancer	LUSC	-0.520527	504
cancer	LUSC	2.08373	504
cancer	LUSC	0.109841	504
cancer	LUSC	0.00498326	504
cancer	LUSC	0.45237	504
cancer	LUSC	0.738547	504
cancer	LUSC	0.188763	504
cancer	LUSC	0.587555	504
cancer	LUSC	3.71629	504
cancer	LUSC	-0.244581	504
cancer	LUSC	0.864913	504
cancer	LUSC	1.6025	504
cancer	LUSC	-0.691107	504
cancer	LUSC	1.44886	504
cancer	LUSC	1.1582	504
cancer	LUSC	3.24095	504
cancer	LUSC	3.63336	504
cancer	LUSC	0.143642	504
cancer	LUSC	2.904	504
cancer	LUSC	2.71938	504
cancer	LUSC	2.38452	504
cancer	LUSC	2.76529	504
cancer	LUSC	3.42747	504
cancer	LUSC	0.630705	504
cancer	LUSC	3.48557	504
cancer	LUSC	0.999678	504
cancer	LUSC	1.79108	504
cancer	LUSC	0.346286	504
cancer	LUSC	3.51832	504
cancer	LUSC	0.681447	504
cancer	LUSC	1.96268	504
cancer	LUSC	3.04001	504
cancer	LUSC	-0.115845	504
cancer	LUSC	0.933829	504
cancer	LUSC	1.98692	504
cancer	LUSC	1.96015	504
cancer	LUSC	-0.0823461	504
cancer	LUSC	3.24315	504
cancer	LUSC	0.458388	504
cancer	LUSC	0.908423	504
cancer	LUSC	0.869363	504
cancer	LUSC	2.87098	504
cancer	LUSC	2.02782	504
cancer	LUSC	3.65391	504
cancer	LUSC	1.33278	504
cancer	LUSC	-0.657926	504
cancer	LUSC	3.06684	504
cancer	LUSC	-0.0119606	504
cancer	LUSC	-0.303553	504
cancer	LUSC	3.90241	504
cancer	LUSC	0.417832	504
cancer	LUSC	-0.426036	504
cancer	LUSC	3.23244	504
cancer	LUSC	2.72612	504
cancer	LUSC	3.53902	504
cancer	LUSC	1.19534	504
cancer	LUSC	2.1775	504
cancer	LUSC	0.856652	504
cancer	LUSC	1.18497	504
cancer	LUSC	0.149622	504
cancer	LUSC	0.11677	504
cancer	LUSC	0.431838	504
cancer	LUSC	0.283149	504
cancer	LUSC	0.458146	504
cancer	LUSC	1.4372	504
cancer	LUSC	-0.246328	504
cancer	LUSC	1.3507	504
cancer	LUSC	2.6848	504
cancer	LUSC	0.176222	504
cancer	LUSC	2.65996	504
cancer	LUSC	-0.623856	504
cancer	LUSC	2.92984	504
cancer	LUSC	0.474333	504
cancer	LUSC	3.0076	504
cancer	LUSC	0.95582	504
cancer	LUSC	-0.332991	504
cancer	LUSC	3.41043	504
cancer	LUSC	-0.396425	504
cancer	LUSC	2.6408	504
cancer	LUSC	0.205316	504
cancer	LUSC	-0.615807	504
cancer	LUSC	0.686065	504
cancer	LUSC	0.662828	504
cancer	LUSC	-0.512777	504
cancer	LUSC	-0.326332	504
cancer	LUSC	2.96775	504
cancer	LUSC	4.11092	504
cancer	LUSC	0.378313	504
cancer	LUSC	3.4359	504
cancer	LUSC	3.52556	504
cancer	LUSC	0.173489	504
cancer	LUSC	3.9274	504
cancer	LUSC	1.8879	504
cancer	LUSC	0.93905	504
cancer	LUSC	0.216364	504
cancer	LUSC	-0.51245	504
cancer	LUSC	3.41948	504
cancer	LUSC	0.992086	504
cancer	LUSC	1.99919	504
cancer	LUSC	0.442391	504
cancer	LUSC	0.622886	504
cancer	LUSC	2.61675	504
cancer	LUSC	1.18893	504
cancer	LUSC	1.75786	504
cancer	LUSC	2.98305	504
cancer	LUSC	3.83715	504
cancer	LUSC	3.80487	504
cancer	LUSC	0.754507	504
cancer	LUSC	3.63187	504
cancer	LUSC	2.49545	504
cancer	LUSC	-0.101686	504
cancer	LUSC	1.73893	504
cancer	LUSC	2.80608	504
cancer	LUSC	0.631618	504
cancer	LUSC	0.244466	504
cancer	LUSC	2.30914	504
cancer	LUSC	2.19629	504
cancer	LUSC	-0.594955	504
cancer	LUSC	0.939927	504
cancer	LUSC	-0.800012	504
cancer	LUSC	1.84026	504
cancer	LUSC	-0.711055	504
cancer	LUSC	0.45054	504
cancer	LUSC	0.820554	504
cancer	LUSC	-0.1933	504
cancer	LUSC	3.60751	504
cancer	LUSC	-0.064655	504
cancer	LUSC	2.75907	504
cancer	LUSC	3.25574	504
cancer	LUSC	-0.0579071	504
cancer	LUSC	0.316693	504
cancer	LUSC	0.969378	504
cancer	LUSC	2.4487	504
cancer	LUSC	3.01	504
cancer	LUSC	-0.150594	504
cancer	LUSC	-0.772529	504
cancer	LUSC	0.72687	504
cancer	LUSC	3.65992	504
cancer	LUSC	2.79213	504
cancer	LUSC	3.14417	504
cancer	LUSC	4.32536	504
cancer	LUSC	0.0925942	504
cancer	LUSC	2.69401	504
cancer	LUSC	0.206307	504
cancer	LUSC	3.45769	504
cancer	LUSC	0.491737	504
cancer	LUSC	0.842089	504
cancer	LUSC	-0.0599473	504
cancer	LUSC	2.40313	504
cancer	LUSC	-0.344218	504
cancer	LUSC	3.43405	504
cancer	LUSC	3.79864	504
cancer	LUSC	3.76431	504
cancer	LUSC	-0.117149	504
cancer	LUSC	-0.895246	504
cancer	LUSC	-0.639558	504
cancer	LUSC	3.83259	504
cancer	LUSC	-0.210786	504
cancer	LUSC	2.43572	504
cancer	LUSC	2.99022	504
cancer	LUSC	0.173857	504
cancer	LUSC	0.745982	504
cancer	LUSC	-0.495162	504
cancer	LUSC	3.42021	504
cancer	LUSC	3.67772	504
cancer	LUSC	1.11649	504
cancer	LUSC	0.0568378	504
cancer	LUSC	2.64417	504
cancer	LUSC	1.08396	504
cancer	LUSC	2.98407	504
cancer	LUSC	3.83715	504
cancer	LUSC	-0.132326	504
cancer	LUSC	3.45595	504
cancer	LUSC	3.21625	504
cancer	LUSC	0.0122232	504
cancer	LUSC	0.332468	504
cancer	LUSC	0.46762	504
cancer	LUSC	0.631535	504
cancer	LUSC	0.084953	504
cancer	LUSC	-0.83534	504
cancer	LUSC	2.99906	504
cancer	LUSC	-0.0289891	504
cancer	LUSC	3.67062	504
cancer	LUSC	1.46494	504
cancer	LUSC	2.44139	504
cancer	LUSC	1.50641	504
cancer	LUSC	0.00902692	504
cancer	LUSC	2.92761	504
cancer	LUSC	-0.0330091	504
cancer	LUSC	3.47946	504
cancer	LUSC	2.3457	504
cancer	LUSC	3.32222	504
cancer	LUSC	2.72601	504
cancer	LUSC	0.744955	504
cancer	LUSC	-0.597696	504
cancer	LUSC	0.200968	504
cancer	LUSC	-0.446876	504
cancer	LUSC	0.163328	504
cancer	LUSC	-1.1737	504
cancer	LUSC	1.5463	504
cancer	LUSC	0.915675	504
cancer	LUSC	-0.0909165	504
cancer	LUSC	2.13047	504
cancer	LUSC	2.83891	504
cancer	LUSC	-1.02809	504
cancer	LUSC	3.03193	504
cancer	LUSC	0.071683	504
cancer	LUSC	0.370819	504
cancer	LUSC	3.43298	504
cancer	LUSC	1.25913	504
cancer	LUSC	0.131468	504
cancer	LUSC	2.93089	504
cancer	LUSC	0.232083	504
cancer	LUSC	-0.819878	504
cancer	LUSC	-0.617158	504
cancer	LUSC	-1.30879	504
cancer	LUSC	0.572003	504
cancer	LUSC	3.00506	504
cancer	LUSC	-0.594651	504
cancer	LUSC	1.04526	504
cancer	LUSC	1.58147	504
cancer	LUSC	0.022282	504
cancer	LUSC	1.60765	504
cancer	LUSC	0.312207	504
cancer	LUSC	3.10494	504
cancer	LUSC	1.2637	504
cancer	LUSC	3.16433	504
cancer	LUSC	-1.14161	504
cancer	LUSC	1.0906	504
cancer	LUSC	0.837909	504
cancer	LUSC	-0.0672352	504
cancer	LUSC	-0.734926	504
cancer	LUSC	-0.29362	504
cancer	LUSC	3.15947	504
cancer	LUSC	3.61948	504
cancer	LUSC	1.36685	504
cancer	LUSC	1.81673	504
cancer	LUSC	3.62412	504
cancer	LUSC	2.4493	504
cancer	LUSC	3.95067	504
cancer	LUSC	3.86113	504
cancer	LUSC	0.111625	504
cancer	LUSC	2.93305	504
cancer	LUSC	-0.11534	504
cancer	LUSC	1.45633	504
cancer	LUSC	3.53116	504
cancer	LUSC	-0.543678	504
cancer	LUSC	1.88775	504
cancer	LUSC	2.02701	504
cancer	LUSC	2.8102	504
cancer	LUSC	3.4822	504
cancer	LUSC	3.13013	504
cancer	LUSC	-0.705015	504
cancer	LUSC	0.459328	504
cancer	LUSC	3.306	504
cancer	LUSC	0.140965	504
cancer	LUSC	3.37404	504
cancer	LUSC	-0.146193	504
cancer	LUSC	0.139135	504
cancer	LUSC	0.0673258	504
cancer	LUSC	2.30432	504
cancer	LUSC	2.94267	504
cancer	LUSC	-0.395262	504
cancer	LUSC	3.57407	504
cancer	LUSC	0.922114	504
cancer	LUSC	3.48081	504
cancer	LUSC	3.26478	504
cancer	LUSC	0.481771	504
cancer	LUSC	1.4053	504
cancer	LUSC	0.841247	504
cancer	LUSC	3.11251	504
cancer	LUSC	-0.727139	504
cancer	LUSC	2.3462	504
cancer	LUSC	2.0545	504
cancer	LUSC	3.38418	504
cancer	LUSC	0.489707	504
cancer	LUSC	2.2799	504
cancer	LUSC	1.80555	504
cancer	LUSC	2.94921	504
cancer	LUSC	2.84051	504
cancer	LUSC	3.76925	504
cancer	LUSC	2.22198	504
cancer	LUSC	0.132038	504
cancer	LUSC	-0.487993	504
cancer	LUSC	-0.0805832	504
cancer	LUSC	2.6477	504
cancer	LUSC	3.067	504
cancer	LUSC	0.301003	504
cancer	LUSC	-0.370683	504
cancer	LUSC	3.422	504
cancer	LUSC	1.85589	504
cancer	LUSC	0.917922	504
cancer	LUSC	2.10129	504
cancer	LUSC	-0.429396	504
cancer	LUSC	4.16041	504
cancer	LUSC	-0.344627	504
cancer	LUSC	3.46334	504
cancer	LUSC	-0.330655	504
cancer	LUSC	3.01613	504
cancer	LUSC	2.98882	504
cancer	LUSC	3.20449	504
cancer	LUSC	1.57574	504
cancer	LUSC	1.67436	504
cancer	LUSC	0.723974	504
cancer	LUSC	-0.343898	504
cancer	LUSC	0.0615761	504
cancer	LUSC	1.38143	504
cancer	LUSC	-0.273223	504
cancer	LUSC	2.9921	504
cancer	LUSC	0.122196	504
cancer	LUSC	2.97211	504
cancer	LUSC	-0.324252	504
cancer	LUSC	3.43149	504
cancer	LUSC	2.47288	504
cancer	LUSC	0.424088	504
cancer	LUSC	0.671312	504
cancer	LUSC	3.33286	504
cancer	LUSC	1.79806	504
cancer	LUSC	-0.321515	504
cancer	LUSC	3.16699	504
cancer	LUSC	1.49829	504
cancer	LUSC	0.738771	504
cancer	LUSC	-0.412065	504
cancer	LUSC	0.522122	504
cancer	LUSC	0.618501	504
cancer	LUSC	1.35155	504
cancer	LUSC	0.39559	504
cancer	LUSC	-1.08214	504
cancer	LUSC	3.57572	504
cancer	LUSC	0.0721056	504
cancer	LUSC	0.00708501	504
cancer	LUSC	3.72803	504
cancer	LUSC	2.45344	504
cancer	LUSC	0.0118262	504
cancer	LUSC	0.155554	504
cancer	LUSC	3.14676	504
cancer	LUSC	-0.798833	504
cancer	LUSC	-0.132531	504
cancer	LUSC	2.07134	504
cancer	LUSC	-0.61819	504
cancer	LUSC	0.235247	504
cancer	LUSC	0.402135	504
cancer	LUSC	-0.665195	504
cancer	LUSC	1.18707	504
cancer	LUSC	0.183242	504
cancer	LUSC	0.0200685	504
cancer	LUSC	2.21491	504
cancer	LUSC	-0.11655	504
cancer	LUSC	0.642863	504
cancer	LUSC	2.82253	504
cancer	LUSC	3.26591	504
cancer	LUSC	1.59635	504
cancer	LUSC	2.77465	504
cancer	LUSC	0.135116	504
cancer	LUSC	3.18279	504
cancer	LUSC	3.24336	504
normal	lung	0.368127	132
normal	lung	0.337535	132
normal	lung	-0.326797	132
normal	lung	0.411512	132
normal	lung	0.362876	132
normal	lung	0.0998697	132
normal	lung	0.0966265	132
normal	lung	0.768512	132
normal	lung	-0.282646	132
normal	lung	0.222372	132
normal	lung	0.216111	132
normal	lung	-1.38537	132
normal	lung	-1.06707	132
normal	lung	-0.138089	132
normal	lung	-0.0917711	132
normal	lung	0.250436	132
normal	lung	-0.0676533	132
normal	lung	0.191478	132
normal	lung	0.0649444	132
normal	lung	-0.101067	132
normal	lung	-0.30212	132
normal	lung	0.372183	132
SCLC	SCLC	-1.50437	62
SCLC	SCLC	-0.727223	62
SCLC	SCLC	-1.20318	62
SCLC	SCLC	-1.15077	62
SCLC	SCLC	-1.40986	62
SCLC	SCLC	-1.14046	62
SCLC	SCLC	-1.23073	62
SCLC	SCLC	-1.12876	62
SCLC	SCLC	-0.797833	62
SCLC	SCLC	-1.36736	62
SCLC	SCLC	-0.403972	62
SCLC	SCLC	-1.47088	62
SCLC	SCLC	-0.892352	62
SCLC	SCLC	-0.943301	62
SCLC	SCLC	-1.20811	62
SCLC	SCLC	-1.32119	62
SCLC	SCLC	-1.1656	62
SCLC	SCLC	-1.14911	62
SCLC	SCLC	-1.12388	62
SCLC	SCLC	-1.25957	62
SCLC	SCLC	-1.56797	62
SCLC	SCLC	-1.2412	62
SCLC	SCLC	-1.38166	62
SCLC	SCLC	-1.54375	62
SCLC	SCLC	-1.60544	62
SCLC	SCLC	-0.757071	62
SCLC	SCLC	-1.1638	62
SCLC	SCLC	-1.0869	62
SCLC	SCLC	-1.30916	62
SCLC	SCLC	-1.04041	62
SCLC	SCLC	-1.09972	62
SCLC	SCLC	-1.52729	62
SCLC	SCLC	-1.3786	62
SCLC	SCLC	-1.90026	62
SCLC	SCLC	-1.40745	62
SCLC	SCLC	-1.64584	62
SCLC	SCLC	-1.15194	62
SCLC	SCLC	-1.26303	62
SCLC	SCLC	-1.15788	62
SCLC	SCLC	-1.28656	62
SCLC	SCLC	-1.12423	62
SCLC	SCLC	-0.98279	62
SCLC	SCLC	-1.60228	62
SCLC	SCLC	-0.852092	62
SCLC	SCLC	-1.46867	62
SCLC	SCLC	-1.59338	62
SCLC	SCLC	-1.51392	62
SCLC	SCLC	-0.789474	62
SCLC	SCLC	-1.70225	62
SCLC	SCLC	-1.61643	62
SCLC	SCLC	-1.87014	62
SCLC	SCLC	-1.21781	62
SCLC	SCLC	-1.18897	62
SCLC	SCLC	-1.09941	62
SCLC	SCLC	-1.05352	62
SCLC	SCLC	-0.993159	62
SCLC	SCLC	-1.63585	62
SCLC	SCLC	-1.44121	62
SCLC	SCLC	-1.30393	62
SCLC	SCLC	-1.40258	62
SCLC	SCLC	-1.04169	62
SCLC	SCLC	-0.747211	62
normal	pnec	-1.66999	2
normal	pnec	-0.977634	2

## Sheet: Fig. 1D & Fig. S2D
	EC50 DKFZ-682, 24 h							EC50 DKFZ-608, 72 h
	Exp.1	Exp.2	Exp.3	Exp.4	avg.			Exp.1	Exp.2	Exp.3	Exp.4	avg.
H209	0.4673	0.3497	0.3349		0.383967		H209	0.21	0.13	0.21	0.11	0.165
H1105	0.2706	0.6482			0.4594		H1105	0.062	0.044	0.052		0.0526667
H526	0.5977	0.2774	0.2919		0.389		H526	0.63	0.49	0.95		0.69
H187	0.1891	0.1481	0.09703	0.1924	0.156658		H187	0.12	0.16	0.068		0.116
DMS79	0.4604	0.4069	0.3703		0.412533		DMS79	0.13	0.1	0.1	0.1	0.1075
H69	0.7013	0.4487	0.3944		0.5148		H69	0.08	0.061	0.06		0.067
H82	0.4454	0.5297	0.2997		0.424933		H82	0.13	0.15	0.082		0.120667
H146	0.2913	0.3033	0.3217		0.305433		H146	0.086	0.057	0.076		0.073
HCC33	0.2438	0.3593			0.30155		HCC33	0.074	0.06	0.051		0.0616667
H2171	1.16	0.8545	0.3571		0.790533		H2171	0.11	0.061	0.048		0.073
H1963	0.297	0.7588	0.5434		0.533067		H1963	0.18	0.095	0.19		0.155
16HC	0.2188	0.2102	0.1353		0.1881		16HC	0.15	0.18	0.15		0.16
H378	0.2936	0.2046	0.1591		0.2191		H378	0.19	0.3	0.18		0.223333
Beas-2B	2.748	1.366			2.057		Beas-2B	3	3		2.9	2.96667
HaCaT	3.237	1.6			2.4185		HaCaT	11			16.5	13.75
	EC50 Auranofin, 24 h							EC50 Cisplatin, 72h
	Exp.1	Exp.2	Exp.3	avg.				Exp.1	Exp.2	Exp.3	Exp.4	avg.
H209	0.8374	0.833		0.8352			H209	0.06	0.002	0.057	0.16	0.06975
H1105	0.396	0.3124		0.3542			H1105	0.22	0.08	0.15		0.15
H526	1.232	1.931		1.5815			H526	0.31	0.26	0.29		0.286667
H187	0.2672	0.1611		0.21415			H187	0.81	0.49	0.51		0.603333
DMS79	1.447	1.237		1.342			DMS79	1.6	0.04	0.6	1	0.81
H69	1.43	0.6744		1.0522			H69	2.7	1.6	1.7		2
H82	1.148	1.088		1.118			H82	1.8	2.9	1.5		2.06667
H146	0.567	1.204		0.8855			H146	5.6	5	4.7		5.1
HCC33	0.1972	0.2568		0.227			HCC33	7.8	4.5	4		5.43333
H2171	1.26	1.341		1.3005			H2171	7.3	6.7	4		6
H1963	0.725	2.353	0.9805	1.35283			H1963	8.6	9.3			8.95
16HC	0.6165	0.4147		0.5156			16HC	9.8	11.6	9.4		10.2667
H378	1.406	1.43		1.418			H378	12.7	16.8	15.2		14.9
Beas-2B	2.422	4.025		3.2235			Beas-2B	5.8	6.8	6.6	9	7.05
HaCaT	4.436	4.238		4.337			HaCaT	12.8	4.2	11.9		9.63333

## Sheet: Fig. 1E
	EC50, µM	H69			H69CPR
	DKFZ-682	0.2299	0.2334	0.2355	0.238	0.2409	0.2132
	Cisplatin	2.077	2.419	2.975	9.559	7.892	7.146
	EC50, µM	H526			H526CPR
	DKFZ-682	0.5021	0.4876	0.5343	0.5509	0.4266	0.1728
	Cisplatin	0.3442	0.3133	0.298	1.115	0.9303	0.9527
	EC50, µM	H209			H209CPR
	DKFZ-608	0.022492	0.022067	0.048506	0.055614	0.062826	0.054015
	Cisplatin	0.023146	0.023858	0.044527	1.30816	0.773719	1.81303
