# Supplementary material for: Differential KEAP1/NRF2 mediated signaling widens the therapeutic window of redox-targeting drugs in SCLC therapy
Source: Nat Commun. 2026 Apr 12;17:3435. doi: 10.1038/s41467-026-71608-4 (PMC13076645; doi:10.1038/s41467-026-71608-4)
Supplement: Supplementary file 6 — Source data [file 41467_2026_71608_MOESM6_ESM.zip › Fig. 2 Source data.xlsx]

## Sheet: Fig.2A
Day	Vehicle			Chemo			Chemo -> DKFZ-608			DKFZ-608 partial remission			DKFZ-608 full remission
	mean	SD		mean	SD		mean	SD		mean	SD		mean	SD
0	140.89	86.9392					136.35	50.9025		75.5781	55.147		99.5	62.4802
4	152.524	108.617		32.0187	28.4414		33.2375	14.045		43.7031	21.0468		56.1408	20.5164
8	243.475	177.397		17.51	23.1167		19.9913	12.0194		36.8594	37.5029		43.5104	20.9271
12	369.369	246.376		6.18125	8.62848		5.70625	5.52699		62.0225	8.58		17.3333	0
18	444.925	365.736		0.1	0.190693		1.5	2.61985		44.3219	25.2848		7.60417	18.5957
22	506.076	188.728		0.15	0.218466		0.05625	0.142148		54.0469	64.0574		4.79167	9.90759
26	531.389	219.44		0.00625	0.0178774		0.00625	0.0178774		30.1531	4.23756		4.875	7.58576
28	572.281	237.255		0.05	0.143019		0	0		26.7656	15.3226		2.675	4.12651
32	657.054	272.894		0.65625	1.39634		0	0		11.7344	7.55059		2.91667	5.42602
35	729.275	254.132		1.05	1.43733		0	0		11.2344	7.93666		1.33333	3.26599
40	808.3	34.3764		2.6	2.66117		0	0		16.875	11.6503		0	0
43	1048.83	49.9304		5.8	5.35639		0	0		19.25	14.8633		0	0
46	1436.5	0		9.45	9.96688		0	0		30.375	23.1242		0	0
49				21.3625	18.6913		0	0		65.5	29.229		0	0
53				36.1	21.1411		0	0		55.75	37.0619		0	0
56				57.2	35.7241		0	0		119.75	55.6245		0	0
60				73.6	41.474		0	0		187.234	122.62		0	0
64				92.075	35.3115		0	0		310.875	165.317		0	0
75				376.337	361.208		0	0		420.75	193.665		0	0
82				469.414	184.006		0	0		856.375	330.672		0	0
89				725.625	228.457		0	0		1470	0		0	0
96				765.312	247.113		0	0					0	0
103				1605	466.379		0	0					0	0
110				2304	0		0	0					0	0
117							0.05	0.143019					0	0
124							9	0					0	0
142							9.8	28.0318					0	0

## Sheet: Fig. 2B
days	control	C/E	DKFZ-608	C/E + DKFZ-608
22	1
26	1
32	1
35	1
35	1
40	1
40	1
40	1
46	1
49	1
82		1
82		1
96		1
96		1
103		1
103		1
103		1
110		1
110		1
117		1
89			1
89			1
96			1
103			0
110			0
117			0
124			0
142			0
60				0
64				0
75				0
82				0
89				0
96				0
103				0
110				0
117				0
124				0
142				0

## Sheet: Fig. 2C
Day	Vehicle			Chemo			Chemo -> DKFZ-608			DKFZ-608
	mean	SD		mean	SD		mean	SD		mean	SD
0	20.76	1.60947		18.78	1.21116		19.07	0.963941		18.78	1.21116
4	20.87	1.3376		17.65	1.42398		17.69	1.63788		18.7778	1.13471
8	21.08	1.27656		17.38	1.99627		17.47	2.04186		19.62	1.11012
10	20.62	1.07517
12				18.06	1.8558		16.9444	1.5634		20.8	1.36848
14	21.63	1.26925
17	20.9444	1.38252
18				14.55	1.48645		16.21	2.41715		20.31	1.26811
22	21.6778	2.14279		15.39	1.5957		16.23	1.63432		21.15	1.33706
25	21.4625	1.39816
26				16.96	2.36305		20.45	1.31027		19.43	1.70297
28	20.3571	1.85799		17.85	2.39137		18.56	1.65924		19.53	2.13075
31	20.94	1.14543
32				19.01	1.61271		18.51	1.78501		20.8778	1.93689
35	21.7333	0.708284		17.78	2.12637		17.07	1.02163		20.96	1.97907
38	21.3	0.919239
40				16.77	1.93252		17.5	1.09129		21.19	2.1441
42	21.8	0
43				17.94	2.03836		18.92	1.29881		19.94	1.87467
46				18.95	2.42796		19.56	1.25713		20.36	1.76816
49				17.94	2.099		19.23	2.04941		22.83	2.16428
53				18.08	1.7523		18.82	1.17148		22.06	4.27673
56				19.25	1.91638		20.25	1.24773		21.94	1.49613
60				18.19	2.26515		21.63	1.43112		21.47	0.601747
64				19.53	1.63954		21.41	1.31107		21.76	1.69304
75				20.27	1.79112		21.38	1.23353		23.06	1.66205
82				20.2625	1.36009		22.44	1.15343		23.43	1.67215
89				20.75	1.80139		22.22	1.33252		22.5571	1.62292
96				22.625	0.914809		22.46	0.885664		23.0833	1.54425
103				22.625	0.927362		22.13	1.49426		21.6	1.38684
109				20.6	0
110							21.64	1.12751		22.0833	0.659335
117							22.46	1.12428
118
119
120
