# Supplementary material for: Differential KEAP1/NRF2 mediated signaling widens the therapeutic window of redox-targeting drugs in SCLC therapy
Source: Nat Commun. 2026 Apr 12;17:3435. doi: 10.1038/s41467-026-71608-4 (PMC13076645; doi:10.1038/s41467-026-71608-4)
Supplement: Supplementary file 6 — Source data [file 41467_2026_71608_MOESM6_ESM.zip › Fig. 3 Source data.xlsx]

## Sheet: Fig. 3A
	NRF2 expression
	DMSO													CDDO-Me
	Exp.1	Exp.2	Exp.3	Exp.4	Exp.5	Exp.6	Exp.7	Exp.8	Exp.9	Exp.10	Exp.11	Exp.12	Exp.13	Exp.1	Exp.2	Exp.3	Exp.4	Exp.5	Exp.6	Exp.7	Exp.8	Exp.9	Exp.10	Exp.11	Exp.12	Exp.13
H1105	0.85	0.06	0.7							1.12104	0.973688	1.21392		5.18	1	1.77							4.89037
H2171				0.43	1.21												3.05	4
H146		0.27	0.84												4.13	3.07
H1963	1.7	2.51								3.01372	3.06466	5.34798		5.28	9.33								7.66495
DMS79				0.96	0.73												5.03	6.69
H378				0.84	0.19												2.62	1.11
16HC				1.21	0.14												3.92	1.47
H187				0.39	0.07												0.85	0.39
H69	0.23	0.32	0.48							0.523103	1.65325			2.03	0.87	1.19							2.47121	4.32123	4.23983
H209	0.05	0.13	0.14							0.703731	0.674369	1.44035		1	2.21	0.87							2.98158	5.47926	5.44331
H526	0.7		2.48							1.14096	3.01596	6.68186		5.37		11.58							6.41613	9.45839	13.5971
H82	1	1	1	1	1	1	1	1	1	1	1	1	1	4.09	6.87	4.67	4.36	7.58	9		10.19	7.11	1.74614	1.99605	3.46237	3.52396
HCC33				0.41	0.27												0.58	0.81
Beas-2B						1.67	3.64	5.39	7.29	1.61849	3.2344	4.41642							11.66	11.51			6.16528	6.67362	9.70909
HaCaT						5.88	5.76	3.75	6.13				3.35645						28.29		25.59	25.66				23.9396

## Sheet: Fig. 3B
	NQO1 mRNA level				AKR1C3 mRNA level
HaCaT	6580.67	5649.8	5856.1		1778.22	1490.62	1564.62
HaCaT +CDDO-Me	11872.9	14136	11825.7		12623	13494.2	12661.5
Beas-2B	3801.2	3601.8	3199.5		335.8	350.4	247.111
Beas-2B +CDDO-Me	9377.8	11531.5	10110.4		975	1058.4	994.4
H82	877.7	759.4	864.1		126.889	102.556	118.222
H82+CDDO-Me	2563.9	2742.6	2735.7		234.375	333.222	348.3
H526	240.667	256.1	267.7		142.25	133.667	166.1
H526+CDDO-Me	1774	1577.8	1652.4		1225.3	1010.7	1153.2

## Sheet: Fig. 3D
		HaCaT		Beas-2B		H82		H526
		DMSO	CDDO-Me	DMSO	CDDO-Me	DMSO	CDDO-Me	DMSO	CDDO-Me
GSR		0.698141	1.87888	-1.20579	-0.526735	-0.670455	0.467364	-0.755093	0.113686
CBR1		0.701471	1.67355	-0.0686867	0.598117	-0.671524	0.135956	-1.37085	-0.998027
UGDH		-0.314261	2.21725	-0.671075	-0.720555	-0.766362	-0.38636	0.512026	0.129331
SLC7A11		-0.00523207	2.39454	-0.660077	-0.135063	-0.366034	-0.0741442	-0.635752	-0.518234
AKR1C1		-0.0332485	2.45383	-0.407911	-0.381772	-0.418458	-0.402488	-0.418352	-0.3916
ALDH3A1		0.791332	2.18585	-0.38551	-0.269091	-0.574694	-0.45257	-0.667667	-0.627651
PGD		-0.458912	2.11175	-0.356977	-0.181896	0.175082	0.597949	-0.964056	-0.922935
GCLM		0.14519	2.0721	-0.435947	0.680197	-0.731589	-0.0149512	-0.972756	-0.74224
AKR1C3		-0.133489	2.45579	-0.430986	-0.271223	-0.475658	-0.432315	-0.468461	-0.243656
PTGR1		0.109214	1.12693	1.0154	1.1945	-1.13357	-1.12893	-0.604952	-0.578598
BLVRB		1.31929	1.14022	0.548053	0.450734	-0.809953	-0.328763	-1.18713	-1.13245
CYP4F11		-0.14379	2.46577	-0.386978	-0.365639	-0.398196	-0.396703	-0.390511	-0.383955
AIFM2		0.986579	1.71734	0.158819	0.464865	-0.979542	-0.723722	-0.941735	-0.682603
TXN		1.10286	1.69478	0.175697	0.331429	-0.896562	-0.657106	-0.906457	-0.844643
ME1		0.725054	1.72071	-0.328366	0.701437	-1.29441	-0.726187	-0.841936	0.0436943
Avg. ACB		0.517632	1.63062	-0.234642	0.138692	-0.597851	-0.303148	-0.626626	-0.524675
ALDH3A2		1.03863	1.85167	-1.01054	-0.468489	-0.0314583	0.17856	-0.828033	-0.730334
NAMPT		-0.251904	2.17689	-0.884739	-1.07856	0.060147	0.370414	-0.326278	-0.0659692
TKT		0.669803	1.13784	0.118136	1.229	-0.549442	-0.0760839	-1.60081	-0.928446
NQO2		0.79546	1.04425	0.610385	1.21628	-1.03578	-0.779256	-1.0503	-0.801044
GCLC		0.140073	2.27323	-0.932512	-0.848885	-0.387524	-0.224055	-0.115087	0.0947548
TALDO1		0.701027	1.70551	-0.155418	0.346285	-1.40282	-1.18616	-0.205227	0.196795
G6PD		-0.278828	1.24499	0.454865	1.63128	-1.11451	-0.728059	-0.618213	-0.591519
CBR3		1.17237	0.942327	0.748923	0.849399	-0.978734	-0.96914	-0.891813	-0.873335
GLRX		-0.485315	-0.149972	1.30946	1.68312	-1.20511	-0.821059	-0.246592	-0.0845306
SRXN1		-0.380312	2.30685	-0.425993	0.277323	-0.779169	0.0899338	-0.728283	-0.360349
CYP4F12		1.88148	1.31993	-0.488443	-0.5159	-0.56345	-0.48112	-0.57407	-0.578427
ABCC2		0.540502	2.23428	-0.555517	-0.0523433	-0.379521	-0.304581	-0.926208	-0.556616
CES1		1.59062	-0.72873	-0.110931	0.864674	-0.941371	-0.404954	0.888204	-1.15751
GHITM		1.58288	1.30399	-0.236663	0.106961	-0.185652	-0.290612	-1.19722	-1.08368
ANXA10		0.0136521	2.20924	-0.129595	0.570486	-0.620302	-0.679767	-0.689161	-0.674553
IDE		1.81611	1.00209	-0.659261	-0.326966	-1.24327	-0.719162	-0.140453	0.270911
AKR1B10		-0.307747	2.45112	-0.45295	-0.436766	-0.214888	-0.0939371	-0.467609	-0.477219
GPX2		1.23448	1.93302	-0.582455	-0.583727	-0.585624	-0.579707	-0.542598	-0.293389
AKR1C2		0.0971147	2.43368	-0.419091	-0.408656	-0.428119	-0.427731	-0.428393	-0.4188
SFN		1.48497	1.61362	-0.058091	-0.087538	-0.739384	-0.733533	-0.744504	-0.735538
CYP4F3		0.797851	2.20126	-0.503075	-0.558323	-0.4041	-0.456412	-0.513435	-0.563771
MLKL		1.72088	1.45318	-0.31414	-0.442402	-0.815855	-0.803405	-0.436208	-0.362049
AKR1B15		-0.311779	2.39046	-0.539999	-0.486234	-0.104998	0.167338	-0.55218	-0.56261
ALDH2		0.377871	0.253046	-1.36915	-1.30176	0.594469	1.52056	0.489596	-0.564637
CUTC		0.0685123	1.69412	-0.442022	0.264424	0.32252	0.665819	-1.25922	-1.31415
ABCC1		0.827725	1.44442	0.312012	0.477064	-0.337178	0.0253044	-1.44457	-1.30478
EPHX1		-0.0894491	1.29812	0.484334	1.54463	-0.72955	-0.640525	-0.930404	-0.937155
TXNRD1		-1.38444	0.288003	0.043074	1.69106	-1.1581	-0.154373	-0.185175	0.859955
ABCC3		0.526484	2.18954	-0.108117	0.144838	-0.684334	-0.65731	-0.698874	-0.712227
IDH1		2.2145	0.550502	-0.821034	-0.628419	-0.248251	0.0743383	-0.621377	-0.52026

## Sheet: Fig. 3E
		HaCaT	Beas-2B	H82	H526
NRF2-mediated Oxidative Stress Response		10.8789	8.01534	5.69661	1.93087
Xenobiotic Metabolism Signaling		4.04222	3.21903	2.15942	1.85027
Ferroptosis Signaling Pathway		2.89029	3.16297	1.88634	1.10637
Iron uptake and transport		2.26593	2.5722	2.5722	1.45109
Glutathione Biosynthesis		3.95395	2.40174	2.40174	0
Pentose Phosphate Pathway		2.70469	0	0	0

## Sheet: Fig. 3F
H82					H526					HaCaT							Beas-2B
CDDO-Me	DKFZ-682	PRDX1	PRDX1		CDDO-Me	DKFZ-682	PRDX1	PRDX1		CDDO-Me	DKFZ-682	PRDX1	PRDX1	PRDX1	PRDX1		CDDO-Me	DKFZ-682	PRDX1	PRDX1	PRDX1
0 nM	0 µM	4.9	3.5		0 nM	0 µM	9.8	5.1		0 nM	0 µM	7.6	10.6	13.1	5.9		0 nM	0 µM		11.1	14.7
0 nM	0.6 µM	12.5	35.6		0 nM	0.6 µM	17.7	12.3		0 nM	1.25 µM	6.7	12.3	13.7	6.1		0 nM	0.3 µM		19.6	19.4
0 nM	1.25 µM	16.7	64.1		0 nM	1.25 µM	25.4	36		0 nM	2.5 µM	11.7	19.8	17.5	6.3		0 nM	0.6 µM		33.9	26.7
0 nM	2.5 µM	61.8	84.9		0 nM	2.5 µM	41.9	60		0 nM	5 µM	17.8	26.4	20.9	10		0 nM	1.25 µM	71.9	56.8	51.1
0 nM	5 µM	83.6	90.6		0 nM	5 µM	77.8	78.4		0 nM	10 µM	22.3	55.8	37	25.9		0 nM	2.5 µM	80.9		75.4
50 nM	0 µM	6.8	2.4		50 nM	0 µM	7.9	7		0 nM	20 µM	40.5	53.2	32.6	55.6		0 nM	5 µM		82.4	85.3
50 nM	0.6 µM	8.9	16.3		50 nM	0.6 µM	9.1	17.2		50 nM	0 µM	7.8	10.8	15.8	4.8		50 nM	0 µM		11.1	21.6
50 nM	1.25 µM	22.9	44		50 nM	1.25 µM	18	30.5		50 nM	1.25 µM	5.2	8.2	12.8	4.1		50 nM	0.3 µM		9.5	15.5
50 nM	2.5 µM	29.9	66.7		50 nM	2.5 µM	31.9	56.2		50 nM	2.5 µM	6.1	8.7	12.8	4.5		50 nM	0.6 µM		8.4	21.6
50 nM	5 µM	62.2	85.7		50 nM	5 µM	53.9	65		50 nM	5 µM	5.6	11.2	12	3.8		50 nM	1.25 µM		14.5	22.2
										50 nM	10 µM	8.3	16.1	17.1	4.9		50 nM	2.5 µM		43.8	42
										50 nM	20 µM	12.1	15	11.4	9.7		50 nM	5 µM		61.4	65.7

## Sheet: Fig. 3G
	baseline	fold change	ACB
H1105	0.2292	1.55737	3
H2171	0.6246	1.42587	3.5
H146	0.466775	0.957903	3.8
H1963	0.44575	1.22131	2.9
DMS79	0.3929	1.13133	4
H378	0.51045	1.27495
16HC	0.41695	1.30375
H187	0.15045	1.11
H69	0.4667	1.11367	2.9
H209	0.46805	1.21344	4.2
H526	0.7221	1.2258	3.9
H82	0.34825	1.5397	3.4
HCC33	0.27445	1.16907	2.9
Beas-2B	2.704	2.08518	5.6
HaCaT	6.26333	3.03725	7.8
