# Supplementary material for: Differential KEAP1/NRF2 mediated signaling widens the therapeutic window of redox-targeting drugs in SCLC therapy
Source: Nat Commun. 2026 Apr 12;17:3435. doi: 10.1038/s41467-026-71608-4 (PMC13076645; doi:10.1038/s41467-026-71608-4)
Supplement: Supplementary file 6 — Source data [file 41467_2026_71608_MOESM6_ESM.zip › Fig. 4 Source data.xlsx]

## Sheet: Fig. 4C
TXN1 CpG2
SCLC (n=40)	NSCLC (n=46)	Normal tissue (n=10)
0.628	0.326	0.518
0.755	0.376	0.5
0.855	0.288	0.478
0.828	0.554	0.495
0.532	0.309	0.519
0.45	0.09	0.578
0.134	0.501	0.523
0.56	0.551	0.455
0.69	0.328	0.494
0.885	0.068	0.6
0.552	0.432
0.863	0.604
0.776	0.427
0.759	0.348
0.362	0.206
0.741	0.397
0.697	0.562
0.463	0.479
0.322	0.276
0.675	0.583
0.877	0.381
0.465	0.223
0.859	0.434
0.312	0.355
0.77	0.521
0.458	0.353
0.699	0.209
0.753	0.368
0.871	0.36
0.473	0.208
0.727	0.177
0.413	0.711
0.291	0.399
0.476	0.347
0.854	0.304
0.551	0.412
0.56	0.291
0.797	0.226
0.231	0.65
0.212	0.577
	0.435
	0.199
	0.506
	0.485
	0.437
	0.325

## Sheet: Fig.4D
TXN1
SCLC (n=72)	NSCLC (n=88)
82	90
162	194
85	19
148	156
175	95
170	238
187	256
194	253
46	149
4	217
116	134
25	32
157	117
97	219
7	158
37	108
64	224
9	147
82	117
258	36
49	251
8	277
185	13
224	236
126	185
89	234
24	289
163	96
107	274
62	168
163	210
20	147
108	263
135	282
100	204
12	191
2	174
95	212
20	254
0	278
192	144
6	44
141	178
134	271
1	179
43	198
48	117
102	287
40	270
4	190
1	259
124	205
130	3
7	112
23	139
118	28
74	39
134	57
78	140
61	211
14	238
13	198
60	106
6	54
11	111
63	69
33	149
59	203
21	140
89	198
132	88
1	266
	98
	254
	160
	152
	139
	2
	115
	176
	261
	46
	134
	197
	130
	135
	231
	202
