# Supplementary material for: Differential KEAP1/NRF2 mediated signaling widens the therapeutic window of redox-targeting drugs in SCLC therapy
Source: Nat Commun. 2026 Apr 12;17:3435. doi: 10.1038/s41467-026-71608-4 (PMC13076645; doi:10.1038/s41467-026-71608-4)
Supplement: Supplementary file 6 — Source data [file 41467_2026_71608_MOESM6_ESM.zip › Fig. 5 Source data.xlsx]

## Sheet: Fig. 5A
Day	Vehicle			CDDO-me			CDDO-me + DKFZ682 slow
animal	1	2		1	2	3	1	2	3
0	24.2	27.2		23.5	23.7	26.5	24.5	25	25.6
2	23.8	25.6		22.7	23.7	25.1	24.8	24.2	25
4	23.6	26		23.4	23.2	25.8	23.7	23.4	23.3
5
7	23.5	25.4		22.9	23	24.7	23	23.6	24.4
9	23.2	25.6		23.8	23.7	26.5	23	23.3	23.4
11	22.6	25.5		23.2	23.2	25.8	21.7	21.3	22.2
13	24	25.2		23.3	22.7	26	22.2	22.2	22.4
14	23.5	25		23.4	23.1	25.5	22.6	22.4	22.8
16	23.3	25.8		23.8	23.9	25.9	22.7	23.1	23.1
18	24.2	25.7		23.4	23.3	26.1	22.2	23.4	22.9
20	23.8	25.7		23.2	22.9	25.4	21.6	22.9	22.5
22	23.9	24.7		23.7	22.5	25.5	22.9	23.8	22.1
24	23.4			22.9	22.4	25.3	22.9	24.5	22.1
25		25.3
27		25.1

## Sheet: Fig. 5B
													LIVER	Nqo1				GSR				GCLM				GCLC				GPX2
														Vehicle	CDDO-me	CDDO-me + DKFZ682		Vehicle	CDDO-me	CDDO-me + DKFZ682		Vehicle	CDDO-me	CDDO-me + DKFZ682		Vehicle	CDDO-me	CDDO-me + DKFZ682		Vehicle	CDDO-me	CDDO-me + DKFZ682
														0.917544	48.9872	84.6937		0.917455	2.34607	2.6075		1.12511	1.37844	1.54471		1.13157	1.50456	1.09396		1.2002	2.51733	3.44565
														0.500652	83.4902	90.9856		0.842005	2.61991	3.53471		0.926979	1.43623	1.39856		0.910994	1.88909	1.12619		0.681794	2.28737	3.44495
														1.07742	49.8335	145.941		1.24714	2.37233	3.99711		1.0911	1.44561	1.50811		1.13986	1.25087	1.57267		1.56463	2.64351	3.10072
														1.50438				0.993401				0.856813				0.817575				0.55338
													KIDNEY	Nqo1				GSR				GCLM				GCLC				GPX2
														Vehicle	CDDO-me	CDDO-me + DKFZ682		Vehicle	CDDO-me	CDDO-me + DKFZ682		Vehicle	CDDO-me	CDDO-me + DKFZ682		Vehicle	CDDO-me	CDDO-me + DKFZ682		Vehicle	CDDO-me	CDDO-me + DKFZ682
														1.16334	28.8197	30.2821		1.01383	1.70293	1.54637		0.862031	1.315	1.42492		1.01637	1.19989	1.30304		0.71974	0.963718	0.515395
														0.945132	26.1957	41.4991		1.00538	1.48289	1.80732		0.917116	1.34575	1.72005		0.868642	1.24657	1.52039		0.842613	0.715836	0.57016
														0.747149	19.7351	38.8971		1.06495	1.55527	1.84114		1.10991	1.54957	1.6671		1.0435	1.45658	1.64986		1.50173	1.03383	0.641589
														1.14438				0.915836				1.11094				1.07149				0.935917
													LUNG	Nqo1				GSR				GCLM				GCLC				GPX2
														Vehicle	CDDO-me	CDDO-me + DKFZ682		Vehicle	CDDO-me	CDDO-me + DKFZ682		Vehicle	CDDO-me	CDDO-me + DKFZ682		Vehicle	CDDO-me	CDDO-me + DKFZ682		Vehicle	CDDO-me	CDDO-me + DKFZ682
														2.22086	45.1166	98.5582		1.06585	1.74597	1.70747		1.05573	1.05457	1.30471		1.14413	1.67887	1.93927		1.44441	1.06635	1.38486
														0.272366	49.2125	128.935		0.945017	1.79349	2.28433		0.768303	1.23792	1.19234		1.0557	1.6681	1.87962		0.861555	1.39859	1.54895
														0.714232	32.0829	192.779		0.954442	1.62187	2.26164		1.06815	1.15286	1.13997		0.902479	1.52781	1.93949		0.789085	1.11241	1.35923
														0.792545				1.03469				1.10781				0.897688				0.904946

## Sheet: Fig. 5C
BUN					ALT					AST
Vehicle	DKFZ682	CDDO-me + DKFZ682			Vehicle	DKFZ682	CDDO-me + DKFZ682			Vehicle	DKFZ682	CDDO-me + DKFZ682
7.0152	16.7593	4.82917			16.0987	40.7356	14.7831			17.538	84.3901	34.0856
5.02065	16.3178	9.7544			14.1851	41.2139	27.2211			31.2725	83.8937	59.2379
	14.3233	5.87166				17.5338	27.1015				55.101	50.1367

## Sheet: Fig. 5D
BUN					ALT
Vehicle	CDDO-me	CDDO-me + DKFZ682			Vehicle	CDDO-me	CDDO-me + DKFZ682
13.5158	10.9663	10.0103			9.63558	9.28448	10.744
9.75533	10.2652	12.1773			8.54262	11.3317	11.2531
9.1817	8.6718	10.4564			8.78758	9.68581	13.9478
14.3444					11.2515
