# Supplementary material for: Differential KEAP1/NRF2 mediated signaling widens the therapeutic window of redox-targeting drugs in SCLC therapy
Source: Nat Commun. 2026 Apr 12;17:3435. doi: 10.1038/s41467-026-71608-4 (PMC13076645; doi:10.1038/s41467-026-71608-4)
Supplement: Supplementary file 6 — Source data [file 41467_2026_71608_MOESM6_ESM.zip › Fig. 6 Source data.xlsx]

## Sheet: Fig. 6B
Day	Vehicle	CDDO-Me	DKFZ-682 4 mg/kg	CDDO-Me + DKFZ-682 4 mg/kg	CDDO-Me + DKFZ-682 10 mg/kg
16	1
16	1
18	1
12	1
14	1
14	1
15	1
16	1
14	1
25	1
24		1
24		1
15		1
15		1
14		1
15		1
13		1
23		1
22		1
14		1
28			1
15			1
15			1
23			1
18			1
12			1
24			1
30			1
21			1
16			1
25				1
18				1
22				1
20				1
23				1
27				1
20				1
32				1
24				1
30				1
33					1
24					1
27					1
20					1
31					1
20					1
23					1
28					1
42					1
32					1

## Sheet: Fig. 6C
TXNRD1 activity in tumor
Vehicle	CDDO-Me	DKFZ-682 4 mg/kg	CDDO-Me + DKFZ-682 4 mg/kg	CDDO-Me + DKFZ-682 10 mg/kg
137.796	240.482	38.2847	138.077	120.516
190.469	261.39	83.5422	167.581	29.747
208.606	158.018	42.7302	20.9586	20.094
228.961	178.159	75.2588	107.038	16.6432
222.007	237.363	63.6958	148.927	123.022
202.718	240.554	93.992	57.4934	25.6008
TXNRD1 protein in tumor
Vehicle	CDDO-Me	DKFZ-682 4 mg/kg	CDDO-Me + DKFZ-682 4 mg/kg	CDDO-Me + DKFZ-682 10 mg/kg
0.992531	1.00087	1.01808	1.19735	0.721011
0.831266	1.22214	0.966316	1.24561	1.05087
0.823785	1.16229	1.15087	0.881915	0.774447
0.898502		0.695002	1.16106	0.979817
	1.03576	0.889528	1.0099	1.16678
	1.18151	0.75871	0.854429	1.11342

## Sheet: Fig. 6D
TXNRD1 activity in liver
Vehicle	CDDO-Me	DKFZ-682 4 mg/kg	CDDO-Me + DKFZ-682 4 mg/kg	CDDO-Me + DKFZ-682 10 mg/kg
3.10699	40.4542	2.20204	22.2449	15.8225
4.33926	39.7231	2.68465	15.8971	17.7692
4.46187	37.399	7.01057	34.4997	15.3094
13.6678	37.1689	6.05503	26.7012	18.1033
6.7123	28.6726	16.9952	20.547	19.4759
7.83784	13.4914	2.96256	23.0814	16.6071
TXNRD1 protein in liver
Vehicle	CDDO-Me	DKFZ-682 4 mg/kg	CDDO-Me + DKFZ-682 4 mg/kg	CDDO-Me + DKFZ-682 10 mg/kg
0.571663	1.60984	0.525919	1.17495	0.631169
0.512836	1.36114	0.563772	1.38055	1.43338
0.527755	1.34327	0.610386	1.05037	1.92252
0.462026	1.53917	0.381882	1.70106	1.05526
	1.03384	0.623451	1.56031	3.31791
	1.41796	0.457516	1.32152	1.77914

## Sheet: Fig. 6E
		Tumor	Lung	Kidney	Heart	Liver
NRF2-mediated oxidative stress response		6.23	14.27	20.76	17.87	21.14
Xenobiotic metabolism signaling		2.49	7.79	8.84	12.28	14.5
Detoxification of reactive oxygen species		2.57	7.82	9.97	5.24	6.87
Glutathione-mediated detoxification		0	2.47	9.87	8.66	8.16
Pentose phosphate pathway		0	6.88	3.04	5.97	4.36
Thioredoxin pathway		1.84	2.89	3.04	3.68	2.62

## Sheet: Fig. 6F
Vehicle	CDDO-Me	DKFZ682 4 mg/kg	CDDO-Me + DKFZ682 4 mg/kg	CDDO-Me + DKFZ682 10 mg/kg
772.74	229.01	218.72	280.54	67.39
551.5	189.91	1067.77	828.06	466.2
526.92		1127.39	664.14	171.92
1835.35	1149.36	134.63	519.18	554.65
1479.04	892.22	826	328.78
1103.16	971.59	1784.86	146.88	59.35
721.03	1003.8	273.75	291.76	417.2
924.85	1335.13	167.08	179.98	185.12
1079.07	352.77	258.29	489.87	246.3
323.63	285.9	1350.69	253.51
	1123.19			93.75
				58.82

## Sheet: Fig. 6G
Tumor treatment (days)	Vehicle	CDDO-Me	DKFZ-682	CDDO-Me + 4 mg/kg DKFZ-682	CDDO-Me + 10 mg/kg DKFZ-682
16	0.2544
16	0.2875
18	0.2742
12	0.2192
14	0.2711
14	0.2215
15	0.2776
16	0.2947
14	0.2927
25	0.1761
31	0.1669
14	0.2958
24		0.2632
24		0.2846
15		0.1838
15		0.2593
14		0.1773
15		0.2754
13		0.6282
23		0.1992
22		0.2626
14		0.2497
20		0.2569
28			0.1256
15			0.2705
15			0.2193
23			0.295
18			0.2416
12			0.2078
24			0.2258
30			0.2695
21			0.2964
16			0.2532
20			0.293
25				0.2825
18				0.2767
22				0.2489
20				0.3064
23				0.3819
27				0.2246
20				0.2926
32				0.2813
24				0.1894
30				0.123
20				0.2433
33					0.4728
24					0.2956
27					0.3327
20					0.3123
31					0.3476
20					0.2969
23					0.3859
28					0.2695
42					0.234
32					0.274
