# Supplementary material for: Differential KEAP1/NRF2 mediated signaling widens the therapeutic window of redox-targeting drugs in SCLC therapy
Source: Nat Commun. 2026 Apr 12;17:3435. doi: 10.1038/s41467-026-71608-4 (PMC13076645; doi:10.1038/s41467-026-71608-4)
Supplement: Supplementary file 6 — Source data [file 41467_2026_71608_MOESM6_ESM.zip › Fig. S1 Source data.xlsx]

## Sheet: Fig. S1A
													Ripa buffer
													Urea buffer							Urea buffer
													Urea buffer

## Sheet: Fig. S1D
	H209 cytotox		H209 TRFS		A549 cytotox		A549 TRFS
	Mean	SD	Mean	SD	Mean	SD	Mean	SD
100	0		-0.885	5.5265	-1.007	0.656	1.9679	0.656
33.3333	0				1.4116	1.318
25			8.8496	6.6813			13.2653	1.318
11.1111	0				17.3588	0.9531
6.25			10.6195	4.5984			35.6414	0.9531
3.7037	0				83.62	4.2173
1.5625			1.7699	1.5328			76.0933	4.2173
1.23457	0				75.1712	9.365
0.411523	0				92.9235	8.6842
0.390625			7.9646	2.6549			100.729	9.365
0.137174	-4.165				91.9978	14.4337
0.097656			30.0885	4.0554			105.758	8.6842
0.045725	48.7064				100	2.9687
0.024414			54.8673	5.5265			100.948	14.4337
0.015242	104.248				100
0.01	100		100		100		100	2.9687

## Sheet: Fig. S1E
	DKFZ-608 Cyto																							DKFZ-608 Mito																							Auranofin Cyto
	time [min]	50 µM			25 µM			10 µM			5 µM			3 µM			1 µM			0 µM				time [min]	50 µM			25 µM			10 µM			5 µM			3 µM			1 µM			0 µM				time [min]	50 µM
	0	0.143175	0.142657	0.184282	0.115378	0.14453	0.166356	0.156579	0.13902	0.11499		0.148604	0.112305	0.179051	0.163258	0.118015	0.198723	0.204567	0.20872	0.177736	0.185525	0.198777		0	0.153745	0.187485	0.129754	0.145553	0.134829	0.143605	0.17566	0.122076	0.128635	0.084692	0.13368	0.162942	0.107532	0.152267	0.139924	0.155068	0.147769	0.153331	0.170332	0.137158	0.13283		0	0.415871	0.432219
	3	0.186704	0.194067	0.224966	0.148245	0.183445	0.180306	0.205869	0.194759	0.16427		0.182706	0.157524	0.204715	0.192858	0.150814	0.211195	0.204994	0.212821	0.182876	0.193058	0.209396		3	0.175138	0.21713	0.169332	0.160317	0.155937	0.170097	0.201627	0.150562	0.145778	0.130365	0.139657	0.167791	0.111368	0.149129	0.158475	0.159335	0.178128	0.169261	0.153721	0.147842	0.156102		3	0.468175	0.435257
	6	0.183249	0.188633	0.222335	0.182726	0.214911	0.202863	0.183794	0.194396	0.163849		0.187123	0.160386	0.207588	0.183973	0.126185	0.198219	0.211354	0.215415	0.200079	0.194474	0.212799		6	0.163537	0.233488	0.170472	0.158614	0.142785	0.174497	0.201101	0.162411	0.149331	0.136249	0.151694	0.186246	0.117151	0.17468	0.161789	0.166131	0.148357	0.178907	0.176969	0.143357	0.158855		6	0.447708	0.48551
	9	0.19147	0.203541	0.213012	0.17001	0.20814	0.20511	0.217707	0.186583	0.173079		0.202341	0.18368	0.199536	0.22912	0.137399	0.1813	0.227509	0.222806	0.227263	0.219615	0.223335		9	0.15756	0.221863	0.147648	0.168766	0.140739	0.186874	0.189595	0.156128	0.137132	0.145886	0.160864	0.183649	0.125653	0.16396	0.168422	0.176307	0.181805	0.183597	0.168764	0.162889	0.162386		9	0.474829	0.501532
	12	0.180541	0.183425	0.198491	0.15511	0.187622	0.207201	0.19563	0.207002	0.183449		0.191881	0.171437	0.201933	0.216942	0.154444	0.207254	0.211241	0.224567	0.20737	0.227897	0.213083		12	0.151742	0.21361	0.159718	0.167719	0.15835	0.181378	0.203984	0.160359	0.149477	0.129072	0.152812	0.187565	0.136494	0.164613	0.165002	0.172719	0.160789	0.169384	0.172011	0.147245	0.164058		12	0.466645	0.482354
	15	0.198664	0.194305	0.232903	0.189398	0.2057	0.203785	0.210179	0.212309	0.196112		0.178003	0.157882	0.231084	0.217139	0.149756	0.214054	0.225884	0.240189	0.230623	0.208103	0.211344		15	0.171871	0.209295	0.160518	0.163115	0.157181	0.19881	0.208516	0.167959	0.13909	0.109614	0.14815	0.17397	0.144509	0.164516	0.183482	0.187872	0.182592	0.178495	0.159283	0.151497	0.152205		15	0.491768	0.535326
	18	0.201237	0.185905	0.209585	0.180504	0.193146	0.196138	0.226641	0.217271	0.155686		0.189907	0.144494	0.212854	0.201066	0.164804	0.198194	0.227061	0.229879	0.20003	0.186781	0.220541		18	0.162001	0.205489	0.16735	0.141973	0.134747	0.159405	0.205068	0.155452	0.139867	0.132869	0.161458	0.189379	0.10411	0.141866	0.146116	0.157733	0.155766	0.142235	0.165045	0.150729	0.134012		18	0.486214	0.52033
	21	0.193963	0.193905	0.240649	0.176184	0.200842	0.216116	0.213114	0.191555	0.174551		0.183116	0.155689	0.234225	0.20288	0.158163	0.208084	0.22824	0.221322	0.209419	0.218635	0.215631		21	0.178009	0.236481	0.165984	0.171496	0.149951	0.175618	0.197299	0.174396	0.150376	0.136399	0.153313	0.195151	0.12157	0.168595	0.167696	0.180473	0.171846	0.168401	0.152671	0.141114	0.158774		21	0.509842	0.517971
	33	0.116405	0.158548	0.201199	0.076538	0.118861	0.189808	0.273069	0.261568	0.248829		0.303505	0.301792	0.317087	0.259157	0.235101	0.221607	0.25763	0.311563	0.215999	0.16808	0.241179		33	0.123947	0.125221	0.094049	0.079385	0.103855	0.082078	0.26837	0.176666	0.179481	0.136899	0.195947	0.270389	0.185576	0.232422	0.229966	0.257126	0.199122	0.169462	0.153238	0.183412	0.16427		28	0.841296	0.918226
	36	0.207959	0.241622	0.288701	0.223539	0.249017	0.304331	0.322927	0.321267	0.298913		0.353403	0.31233	0.322204	0.303299	0.274728	0.24156	0.263132	0.3209	0.216011	0.192492	0.252961		36	0.13128	0.13404	0.107785	0.10575	0.096001	0.146209	0.258023	0.188385	0.196856	0.165967	0.188134	0.253504	0.18771	0.239745	0.23374	0.252247	0.220482	0.164766	0.178202	0.188507	0.186665		31	0.904725	0.924327
	39	0.309159	0.362018	0.392334	0.31637	0.363602	0.38767	0.362003	0.39089	0.345651		0.352836	0.340987	0.356545	0.319974	0.306542	0.271053	0.298734	0.324312	0.19817	0.199743	0.250049		39	0.115282	0.139006	0.102591	0.092333	0.124332	0.119069	0.260565	0.204462	0.194271	0.18356	0.204976	0.259807	0.216838	0.234821	0.219985	0.257626	0.201118	0.190636	0.168705	0.177393	0.190875		34	0.892664	0.945152
	42	0.419148	0.429501	0.457217	0.390503	0.440608	0.482057	0.44275	0.461295	0.414677		0.393425	0.368269	0.359292	0.364586	0.313915	0.303195	0.301814	0.353813	0.223583	0.198347	0.266652		42	0.136789	0.170893	0.115963	0.137681	0.161635	0.150935	0.263279	0.217761	0.223983	0.201601	0.210698	0.279538	0.199179	0.248066	0.250962	0.259746	0.226384	0.199644	0.192424	0.218374	0.162714		37	0.900178	0.95929
	45	0.4386	0.509177	0.520765	0.453454	0.514587	0.524362	0.456634	0.502605	0.45365		0.415787	0.387173	0.370263	0.360915	0.32761	0.265563	0.297835	0.336425	0.215846	0.185625	0.269472		45	0.145876	0.166164	0.118722	0.146699	0.170327	0.17725	0.28822	0.221964	0.227726	0.191657	0.210553	0.287176	0.207915	0.256503	0.249462	0.27409	0.235216	0.180829	0.194518	0.187894	0.187411		40	0.915551	0.937987
	48	0.51951	0.593641	0.607501	0.527215	0.566845	0.591677	0.509323	0.530906	0.499173		0.46384	0.383031	0.37069	0.38349	0.326752	0.291467	0.32207	0.353127	0.243758	0.218978	0.247346		48	0.144132	0.178647	0.138666	0.15265	0.171892	0.184731	0.269726	0.21468	0.229667	0.206127	0.239638	0.26935	0.197154	0.261847	0.23889	0.243966	0.25888	0.216897	0.199263	0.206112	0.17922		43	0.902901	0.973991
	51	0.58259	0.609779	0.657169	0.579305	0.613354	0.640472	0.538758	0.553525	0.525703		0.469218	0.39892	0.378604	0.398179	0.387032	0.304779	0.329298	0.349875	0.223144	0.207424	0.262772		51	0.146628	0.164626	0.133656	0.163289	0.169167	0.184567	0.280472	0.225207	0.223919	0.1909	0.219457	0.271784	0.212756	0.22653	0.240162	0.252078	0.232299	0.209696	0.195629	0.182172	0.168442		46	0.903772	0.973749
	54	0.597877	0.669707	0.710965	0.602785	0.642379	0.658937	0.589999	0.589892	0.55294		0.502186	0.411317	0.403882	0.411607	0.368393	0.287408	0.341044	0.370452	0.241654	0.224696	0.262191		54	0.157452	0.20093	0.14401	0.167752	0.173957	0.172343	0.276989	0.231654	0.230754	0.208196	0.240568	0.26965	0.220801	0.261175	0.230497	0.25486	0.248493	0.209692	0.20244	0.189168	0.164847		49	0.908593	0.907065
	57	0.666923	0.702702	0.743354	0.626438	0.681687	0.706672	0.5705	0.625264	0.565755		0.482463	0.40831	0.410943	0.421494	0.409664	0.307837	0.380687	0.365757	0.226172	0.215891	0.254123		57	0.157476	0.20476	0.16173	0.175242	0.200263	0.200996	0.289693	0.21309	0.241751	0.212379	0.219844	0.26978	0.180534	0.258769	0.246958	0.256859	0.227454	0.193142	0.196134	0.197605	0.178293		52	0.909587	0.945801
	60	0.675816	0.721237	0.753763	0.667661	0.700034	0.72252	0.610927	0.606313	0.605097		0.529598	0.428573	0.42892	0.428872	0.388482	0.302614	0.360286	0.387061	0.220552	0.216003	0.26439		60	0.17263	0.180557	0.156177	0.175489	0.174676	0.197496	0.266727	0.209285	0.218692	0.194124	0.209284	0.260641	0.187577	0.273243	0.235151	0.238815	0.242444	0.204954	0.192388	0.187857	0.197236		55	0.953483	0.974195
	63	0.718513	0.744822	0.800478	0.672248	0.718466	0.740541	0.626974	0.643474	0.607638		0.527502	0.433172	0.426217	0.460372	0.400474	0.305902	0.372832	0.351508	0.216344	0.227812	0.270362		63	0.183039	0.188344	0.166702	0.16318	0.18009	0.202164	0.277892	0.198013	0.221031	0.189301	0.216982	0.246591	0.195343	0.249186	0.223298	0.261771	0.240254	0.183537	0.181609	0.192163	0.179446		58	0.949709	0.976766
	66	0.736433	0.768054	0.811682	0.713358	0.773325	0.76303	0.672756	0.689222	0.635858		0.567709	0.492324	0.452394	0.508799	0.475437	0.324442	0.40605	0.391255	0.238548	0.242543	0.271203		66	0.191065	0.22918	0.178968	0.169899	0.228411	0.23213	0.276205	0.237082	0.22593	0.208416	0.219877	0.273005	0.195889	0.241783	0.244621	0.233687	0.252341	0.232679	0.201819	0.20713	0.206176		61	0.897141	0.948334
	69	0.764502	0.786886	0.82285	0.704401	0.761881	0.778032	0.664366	0.686583	0.63273		0.557611	0.475621	0.453592	0.521285	0.435361	0.328135	0.384783	0.374941	0.236374	0.23239	0.253854		69	0.170306	0.204267	0.169462	0.184187	0.207428	0.200716	0.296782	0.205498	0.226183	0.176713	0.208489	0.260035	0.177405	0.240101	0.239287	0.252734	0.247272	0.224746	0.201023	0.176991	0.17231		64	0.923186	1
	72	0.765349	0.801398	0.82396	0.72084	0.752165	0.790868	0.66186	0.718254	0.638427		0.570802	0.487306	0.461518	0.506055	0.436593	0.350876	0.368374	0.368878	0.230474	0.241561	0.264783		72	0.178569	0.198086	0.178983	0.192796	0.17663	0.205738	0.269051	0.21177	0.22608	0.197558	0.217481	0.244725	0.177418	0.237712	0.250164	0.231567	0.219771	0.222792	0.189948	0.18291	0.165176		67	0.928864	0.991981
	75	0.77315	0.824368	0.854502	0.738627	0.7911	0.81297	0.705936	0.70394	0.691829		0.579911	0.505882	0.48033	0.514091	0.481207	0.376742	0.397707	0.375318	0.246936	0.241224	0.250327		75	0.212766	0.226717	0.180808	0.188375	0.209555	0.2247	0.284603	0.214606	0.253494	0.201796	0.22243	0.239714	0.171634	0.253546	0.223163	0.230421	0.244361	0.219912	0.177904	0.199399	0.175092		70	0.963083	0.997159
	78	0.802741	0.821684	0.85148	0.767143	0.799098	0.820357	0.694532	0.722483	0.674363		0.578694	0.52337	0.501314	0.525624	0.486901	0.366287	0.4126	0.387044	0.251205	0.240421	0.249806		78	0.210714	0.226548	0.185082	0.209964	0.219949	0.200041	0.283634	0.223385	0.224331	0.210436	0.210407	0.241028	0.166906	0.260298	0.229865	0.225462	0.223421	0.229539	0.195327	0.197858	0.176345		73	0.932407	1
	81	0.807193	0.834107	0.863292	0.77112	0.804158	0.802718	0.710478	0.721277	0.677067		0.568522	0.500485	0.51905	0.529698	0.477309	0.361906	0.38334	0.381911	0.225185	0.231954	0.252732		81	0.207415	0.232035	0.182614	0.181122	0.214494	0.212549	0.264316	0.221615	0.238078	0.198019	0.205862	0.265865	0.193488	0.223977	0.233781	0.253586	0.233176	0.192517	0.20156	0.17271	0.186234		76	0.933859	0.991197
	84	0.821086	0.845781	0.880387	0.779846	0.819058	0.841323	0.72249	0.735053	0.700067		0.621495	0.548011	0.518139	0.533958	0.498059	0.380899	0.405691	0.397283	0.24232	0.23031	0.261107		84	0.22319	0.229684	0.198299	0.202966	0.211954	0.22396	0.279628	0.205073	0.237172	0.225044	0.211572	0.248896	0.197617	0.235674	0.242952	0.23687	0.237098	0.259117	0.214472	0.201018	0.189793		79	0.95911	1
	87	0.824206	0.865552	0.888565	0.799214	0.809336	0.837574	0.755958	0.742227	0.735788		0.621016	0.552826	0.549398	0.560373	0.486156	0.341044	0.419223	0.398388	0.261871	0.24182	0.259971		87	0.234633	0.263964	0.223692	0.201774	0.234458	0.225951	0.297232	0.221274	0.25344	0.196995	0.224746	0.261018	0.190838	0.234392	0.236251	0.237607	0.226222	0.243809	0.196737	0.208783	0.193065		82	0.961628	0.966868
	90	0.83442	0.85899	0.888128	0.800484	0.829347	0.855606	0.735426	0.767689	0.729417		0.632974	0.559912	0.548328	0.551358	0.498924	0.386235	0.384175	0.395711	0.245843	0.25452	0.262587		90	0.216513	0.237716	0.201841	0.196685	0.233238	0.222265	0.287724	0.223421	0.248811	0.189145	0.226905	0.263565	0.181874	0.24038	0.22182	0.252912	0.257963	0.254117	0.196009	0.196148	0.197725		85	0.947368	1
	93	0.850807	0.862524	0.881909	0.790292	0.806244	0.849464	0.755118	0.75094	0.698761		0.619444	0.583408	0.537703	0.551423	0.498691	0.380148	0.40686	0.395037	0.23864	0.252733	0.240039		93	0.204516	0.23373	0.21177	0.194363	0.211594	0.22786	0.285647	0.223528	0.251417	0.201957	0.215694	0.278573	0.177186	0.234014	0.236881	0.219591	0.22928	0.217778	0.192405	0.206193	0.189754		88	0.96443	1
	96	0.846861	0.874855	0.924196	0.795468	0.841972	0.870652	0.749553	0.767234	0.72308		0.638731	0.593413	0.548088	0.559021	0.524539	0.384055	0.418121	0.418594	0.256297	0.25779	0.26368		96	0.227537	0.238659	0.198918	0.229368	0.213567	0.22218	0.291119	0.215065	0.248824	0.200367	0.229858	0.249815	0.18793	0.225839	0.250817	0.23787	0.262683	0.242396	0.208127	0.195104	0.213219		91	0.980698	1
	99	0.839497	0.875714	0.904176	0.796185	0.838283	0.866095	0.744717	0.781395	0.738277		0.641007	0.600518	0.553791	0.554832	0.526781	0.381691	0.416846	0.405984	0.249373	0.251822	0.258652		99	0.228988	0.228926	0.207269	0.207549	0.221919	0.241264	0.30318	0.234483	0.254202	0.19668	0.228589	0.247842	0.18393	0.250234	0.242861	0.229824	0.246994	0.234865	0.221585	0.204342	0.198679		94	0.984042	1
	102	0.866259	0.866973	0.907027	0.791304	0.84431	0.876923	0.785929	0.766018	0.729852		0.633068	0.582011	0.540189	0.580727	0.52788	0.375762	0.39995	0.406231	0.229154	0.243508	0.278066		102	0.221184	0.235609	0.20513	0.196083	0.215237	0.239447	0.31968	0.227931	0.234425	0.210178	0.242509	0.27593	0.187796	0.229063	0.246945	0.234396	0.225796	0.236043	0.204816	0.190388	0.195968		97	1	1
	105	0.853795	0.859905	0.913376	0.794298	0.860154	0.883872	0.775653	0.76721	0.742432		0.624886	0.591838	0.545951	0.565021	0.522436	0.359784	0.411428	0.416588	0.245729	0.262017	0.269363		105	0.234725	0.24117	0.21729	0.209944	0.237016	0.226052	0.303078	0.225752	0.249608	0.224653	0.229941	0.278534	0.170207	0.240905	0.257819	0.228013	0.264598	0.231891	0.211172	0.201774	0.191632		100	0.975943	1
	108	0.884883	0.886545	0.92569	0.821387	0.87811	0.888793	0.789103	0.797749	0.74498		0.640574	0.609436	0.559623	0.574556	0.533727	0.370208	0.411464	0.421636	0.236008	0.230192	0.266133		108	0.250585	0.24782	0.210463	0.236294	0.243472	0.250159	0.331984	0.22176	0.254436	0.224067	0.23725	0.274712	0.19032	0.245639	0.249932	0.238309	0.248879	0.261004	0.203712	0.192278	0.217831		103	0.993202	1
	111	0.859061	0.875631	0.921869	0.813574	0.851592	0.886666	0.772663	0.781238	0.742857		0.63998	0.614522	0.558253	0.579814	0.531341	0.377424	0.414867	0.40162	0.25103	0.248911	0.26599		111	0.226623	0.231843	0.19281	0.224333	0.224481	0.219755	0.327322	0.220179	0.242667	0.201824	0.229572	0.267395	0.207196	0.239762	0.243606	0.234938	0.26178	0.249684	0.212763	0.218543	0.205957		106	0.970643	1
	114	0.879887	0.890239	0.9397	0.836216	0.870985	0.881605	0.786611	0.784109	0.74644		0.666233	0.635535	0.57676	0.592423	0.545553	0.38931	0.424641	0.418486	0.264531	0.258389	0.284631		114	0.249588	0.244952	0.204876	0.236395	0.265098	0.251021	0.332045	0.245104	0.265019	0.218897	0.255808	0.27404	0.205419	0.245251	0.257865	0.247707	0.267105	0.253303	0.225644	0.217154	0.214396		109	0.967835	1
	117	0.850346	0.886954	0.904906	0.817142	0.853425	0.872048	0.787609	0.784641	0.752073		0.651881	0.60447	0.57494	0.601964	0.524852	0.385042	0.417033	0.423614	0.260123	0.255739	0.273965		117	0.230626	0.257525	0.218829	0.222916	0.233189	0.235908	0.328937	0.21585	0.257854	0.210884	0.223401	0.296781	0.170601	0.25798	0.248255	0.241998	0.239073	0.266634	0.21977	0.206698	0.212536		112	1	1
	120	0.853426	0.897271	0.914176	0.813208	0.838986	0.878921	0.754417	0.760492	0.726944		0.630611	0.615405	0.538868	0.564904	0.549936	0.3659	0.394318	0.410405	0.261876	0.233557	0.286199		120	0.236454	0.245183	0.196526	0.229185	0.255691	0.240113	0.306167	0.230564	0.266922	0.204808	0.218178	0.280052	0.181305	0.260918	0.247919	0.246367	0.243825	0.237108	0.203074	0.207309	0.235017		115	1	1
	123	0.858831	0.902058	0.932261	0.824005	0.865265	0.881945	0.776262	0.77829	0.730194		0.657976	0.625512	0.563276	0.580273	0.546144	0.36373	0.418906	0.435563	0.252517	0.278988	0.282805		123	0.264093	0.252651	0.21398	0.233886	0.231154	0.260325	0.301765	0.226945	0.258511	0.228851	0.23745	0.287582	0.207299	0.268626	0.268695	0.244884	0.258157	0.262409	0.226033	0.230022	0.228508		118	1	1
	126	0.88088	0.909296	0.939411	0.834037	0.849349	0.874399	0.773722	0.780016	0.753563		0.637029	0.626106	0.572323	0.600327	0.536699	0.374326	0.39116	0.409497	0.275655	0.263406	0.278073		126	0.254713	0.281378	0.228838	0.252449	0.26242	0.255767	0.32271	0.226293	0.26466	0.236035	0.255354	0.284414	0.187433	0.271865	0.264027	0.245477	0.278424	0.276214	0.226494	0.220667	0.240944		121	1	1
	129	0.884383	0.91267	0.929783	0.838199	0.866095	0.902551	0.794183	0.796428	0.763731		0.656119	0.641616	0.577368	0.5824	0.530478	0.380917	0.424177	0.415153	0.272137	0.232369	0.285899		129	0.252296	0.285957	0.211234	0.240793	0.260918	0.241944	0.318564	0.228228	0.272306	0.235412	0.249352	0.293779	0.193168	0.280149	0.278769	0.246696	0.270163	0.252379	0.226678	0.228178	0.239311		124	1	1
	132	0.866567	0.892809	0.951536	0.825758	0.872649	0.896571	0.785156	0.76871	0.764614		0.648276	0.629902	0.559958	0.569633	0.532604	0.382739	0.40453	0.425709	0.270211	0.268847	0.28777		132	0.252761	0.255523	0.231451	0.245302	0.256961	0.251211	0.328404	0.2416	0.281579	0.216572	0.232022	0.306018	0.207827	0.282105	0.270507	0.238824	0.283478	0.26483	0.222596	0.232111	0.231194		127	1	1
	135	0.89076	0.906372	0.938698	0.830196	0.87185	0.891705	0.78214	0.801414	0.73928		0.669908	0.62893	0.567107	0.59554	0.555546	0.390538	0.427988	0.442097	0.265506	0.282684	0.269766		135	0.277142	0.269022	0.223626	0.262545	0.260694	0.27142	0.325332	0.26041	0.273665	0.219908	0.253303	0.293826	0.214968	0.258364	0.283903	0.271009	0.275896	0.29782	0.228571	0.236341	0.251501		130	0.998843	1
	138	0.890401	0.918428	0.935038	0.83563	0.86671	0.89657	0.780985	0.7803	0.740804		0.639579	0.624088	0.581094	0.575161	0.535698	0.36601	0.416716	0.42712	0.282291	0.282353	0.305094		138	0.286491	0.29649	0.242775	0.230531	0.257735	0.24912	0.337147	0.250186	0.255796	0.242992	0.244685	0.303026	0.207619	0.285251	0.281752	0.27341	0.27226	0.291928	0.20917	0.250721	0.236661		133	1	1
	141	0.888181	0.931553	0.932228	0.847232	0.857676	0.888626	0.783095	0.782113	0.743431		0.636574	0.614933	0.574081	0.576976	0.535491	0.369656	0.425173	0.423349	0.253549	0.270293	0.271327		141	0.250978	0.269933	0.228244	0.229929	0.272913	0.266176	0.345199	0.248514	0.272142	0.227183	0.242435	0.300697	0.200928	0.287655	0.279564	0.25537	0.283744	0.281589	0.22961	0.226849	0.252908		136	1	1
	144	0.886373	0.899496	0.940907	0.812256	0.883105	0.889857	0.777393	0.795316	0.749068		0.643349	0.619513	0.560976	0.588046	0.55377	0.377245	0.414144	0.416856	0.259858	0.267522	0.275053		144	0.273804	0.277509	0.231448	0.266085	0.246501	0.259865	0.339386	0.265746	0.281936	0.229548	0.239862	0.307706	0.215384	0.268393	0.278673	0.249615	0.311295	0.297462	0.224331	0.244658	0.254949		139	1	1
	147	0.889453	0.914481	0.936479	0.83447	0.878324	0.896985	0.757574	0.789529	0.744551		0.64436	0.614592	0.558525	0.581939	0.516472	0.37572	0.418703	0.439027	0.286412	0.268894	0.298788		147	0.255717	0.270023	0.247921	0.263916	0.26946	0.26553	0.349421	0.239626	0.292085	0.233227	0.250845	0.297503	0.210357	0.275377	0.284444	0.248587	0.270299	0.272347	0.218145	0.228193	0.235564		142	1	1
	150	0.919788	0.912624	0.935449	0.856336	0.876501	0.888294	0.784035	0.803851	0.77483		0.661843	0.619043	0.590695	0.562046	0.526836	0.382426	0.407715	0.421875	0.281667	0.260278	0.302087		150	0.272137	0.280808	0.251443	0.267186	0.271523	0.258693	0.334019	0.252341	0.282923	0.240126	0.264541	0.317064	0.22274	0.27922	0.29057	0.261655	0.307973	0.293466	0.222372	0.247316	0.243753		145	1	1
	153	0.878372	0.899333	0.921616	0.824265	0.864983	0.896485	0.771042	0.792555	0.742772		0.621637	0.620553	0.555926	0.567013	0.515849	0.371635	0.415619	0.41838	0.2628	0.266679	0.272193		153	0.270235	0.290197	0.22679	0.25923	0.271493	0.243634	0.342539	0.249967	0.259008	0.224805	0.229572	0.306787	0.214644	0.268211	0.269207	0.251614	0.28102	0.27663	0.248165	0.232684	0.246289		148	1	1
	156	0.904542	0.910103	0.951741	0.85493	0.910342	0.904382	0.804896	0.802035	0.762603		0.653172	0.631556	0.583036	0.587983	0.536738	0.386084	0.419732	0.441469	0.286979	0.2766	0.292593		156	0.282218	0.298278	0.258261	0.266039	0.288399	0.271117	0.361821	0.244264	0.294647	0.243526	0.273882	0.320877	0.245974	0.291149	0.310361	0.277809	0.290254	0.294045	0.248771	0.248206	0.26096		151	1	1
	159	0.885203	0.907474	0.943182	0.845451	0.857003	0.901365	0.767264	0.79924	0.764078		0.638318	0.637958	0.552856	0.574318	0.533622	0.368387	0.415121	0.438268	0.287626	0.278867	0.307475		159	0.275322	0.288299	0.261564	0.267916	0.277484	0.293368	0.33801	0.232551	0.290149	0.231624	0.265185	0.316166	0.23034	0.295188	0.297025	0.252404	0.284186	0.302863	0.229397	0.245557	0.249408		154	1	1
	162	0.904209	0.909422	0.940619	0.835035	0.886268	0.887255	0.782749	0.793946	0.755811		0.631023	0.614504	0.556758	0.575732	0.527668	0.385538	0.401787	0.419477	0.27459	0.247218	0.27174		162	0.283763	0.291661	0.263431	0.277329	0.276238	0.276005	0.329058	0.250995	0.279541	0.229432	0.281224	0.310673	0.213763	0.286252	0.310823	0.269	0.284755	0.277159	0.235361	0.262659	0.249398		157	1	1
	165	0.89427	0.897919	0.963886	0.833653	0.857868	0.910088	0.765198	0.776072	0.720795		0.623446	0.603192	0.530062	0.565865	0.508378	0.355263	0.398601	0.413901	0.257505	0.260775	0.293302		165	0.288604	0.297072	0.246886	0.294778	0.28599	0.284182	0.326083	0.255655	0.279802	0.237544	0.242068	0.300962	0.237456	0.302355	0.292454	0.288786	0.28345	0.302093	0.223367	0.240997	0.2687		160	1	1
	168	0.910258	0.929735	0.966118	0.832618	0.870466	0.932606	0.776047	0.793946	0.755036		0.648589	0.617812	0.549304	0.560415	0.520061	0.399629	0.425958	0.422083	0.288219	0.285477	0.316034		168	0.308522	0.297363	0.246947	0.304436	0.290458	0.309126	0.330539	0.277375	0.306807	0.263925	0.268061	0.322495	0.250717	0.276756	0.304355	0.288361	0.31337	0.301735	0.251424	0.255928	0.247557		163	1	1
	171	0.899615	0.923728	0.960838	0.838943	0.882941	0.910064	0.781908	0.769078	0.748848		0.623159	0.627229	0.558802	0.536281	0.501406	0.394089	0.437002	0.425407	0.275875	0.267032	0.304969		171	0.292343	0.310598	0.280607	0.28634	0.296117	0.299962	0.336526	0.269903	0.297807	0.239294	0.247712	0.318787	0.222903	0.307541	0.308376	0.271774	0.301136	0.303265	0.252167	0.26164	0.277464		166	1	1
	174	0.923498	0.942305	0.985434	0.862431	0.891363	0.914956	0.768116	0.780595	0.751304		0.625252	0.624037	0.537163	0.575027	0.511202	0.386961	0.407542	0.439223	0.268909	0.260354	0.288168		174	0.32781	0.29633	0.270522	0.301692	0.292749	0.296668	0.347805	0.264038	0.289849	0.248031	0.263018	0.317016	0.231194	0.308286	0.300324	0.290717	0.305685	0.309014	0.244281	0.25708	0.276932		169	1	1
	177	0.899332	0.928214	0.961892	0.857074	0.878808	0.899636	0.786216	0.750123	0.73551		0.625084	0.628353	0.546548	0.551438	0.500449	0.361644	0.420094	0.434473	0.263496	0.270656	0.269047		177	0.297076	0.313666	0.26624	0.304452	0.274643	0.318935	0.339362	0.244621	0.28044	0.248532	0.237677	0.3065	0.219908	0.308186	0.319013	0.283909	0.286476	0.293409	0.244324	0.245022	0.281643		172	1	1
	180	0.909344	0.914901	0.941048	0.828511	0.881529	0.905849	0.768074	0.776073	0.760343		0.624852	0.585938	0.534975	0.532086	0.500957	0.37646	0.39556	0.412433	0.278161	0.266686	0.287957		180	0.313593	0.300779	0.276823	0.287972	0.300048	0.288759	0.345893	0.235928	0.285702	0.223897	0.266699	0.30821	0.218487	0.293061	0.291401	0.282728	0.28775	0.29083	0.245992	0.250633	0.268434		175	1	1
	183	0.914299	0.921309	0.961036	0.847965	0.884001	0.916825	0.78331	0.787728	0.762753		0.621164	0.603513	0.549875	0.572141	0.501676	0.378637	0.412521	0.423553	0.279947	0.25378	0.296493		183	0.314816	0.328491	0.274846	0.313193	0.291828	0.304331	0.353582	0.268428	0.28896	0.245919	0.244437	0.315276	0.224911	0.302325	0.321944	0.274514	0.304443	0.299347	0.251465	0.252703	0.262969		178	1	1
	186	0.921985	0.942576	0.968846	0.861565	0.893728	0.90917	0.780624	0.772794	0.737378		0.626488	0.600047	0.534832	0.544406	0.491372	0.385728	0.431021	0.427493	0.277719	0.271481	0.296581		186	0.316896	0.315535	0.283333	0.29907	0.314899	0.327466	0.340166	0.258162	0.297927	0.231558	0.266878	0.320557	0.238149	0.300964	0.296542	0.274131	0.298466	0.315031	0.24395	0.250609	0.279275		181	1	1
	189	0.919682	0.937765	0.948388	0.863582	0.883695	0.904159	0.775965	0.765983	0.736902		0.616877	0.593948	0.536535	0.551825	0.499273	0.370964	0.413223	0.389238	0.288323	0.244121	0.295967		189	0.338844	0.322807	0.271833	0.293009	0.288531	0.306545	0.354967	0.245477	0.295759	0.246807	0.25864	0.305531	0.243485	0.312233	0.340111	0.292313	0.316897	0.291719	0.251822	0.245228	0.274858		184	1	1
	192	0.905689	0.944267	0.956802	0.858817	0.902815	0.912992	0.788238	0.784851	0.742705		0.624219	0.606439	0.523465	0.546842	0.502234	0.400663	0.409276	0.443021	0.285915	0.249753	0.296616		192	0.339255	0.331954	0.280508	0.316848	0.304937	0.316542	0.360546	0.27569	0.281382	0.264679	0.260399	0.322655	0.258296	0.311016	0.314584	0.313701	0.324186	0.302991	0.245879	0.261891	0.279305		187	1	1
	195	0.918289	0.930587	0.967691	0.863176	0.898741	0.906118	0.799394	0.788474	0.742799		0.600427	0.611121	0.546179	0.53534	0.50977	0.377373	0.404222	0.410515	0.286024	0.25607	0.29801		195	0.352892	0.315695	0.290948	0.323506	0.297561	0.318452	0.355279	0.264396	0.305873	0.242541	0.264224	0.324775	0.240634	0.307672	0.305026	0.294608	0.312352	0.297826	0.242317	0.259697	0.268104		190	1	1
	198	0.905561	0.961676	0.963785	0.846	0.881653	0.912138	0.77373	0.773788	0.731108		0.610298	0.580433	0.514476	0.525267	0.484314	0.360431	0.392183	0.419348	0.272605	0.248363	0.31243		198	0.340987	0.338575	0.277015	0.294837	0.308974	0.317763	0.350895	0.247709	0.2937	0.246762	0.261503	0.314691	0.230478	0.305444	0.311782	0.294418	0.293544	0.308389	0.23949	0.272926	0.275669		193	1	1
	201	0.911618	0.938244	0.970146	0.848377	0.89253	0.910581	0.771157	0.780866	0.743178		0.616355	0.595828	0.510825	0.526542	0.477044	0.364867	0.402253	0.405847	0.266157	0.251198	0.288114		201	0.332793	0.344326	0.284332	0.28863	0.308131	0.325681	0.34525	0.252957	0.293671	0.225691	0.247758	0.319354	0.241622	0.290879	0.297591	0.284964	0.311953	0.292194	0.240101	0.241491	0.246977		196	1	1
	204	0.900037	0.929264	0.970846	0.844911	0.888421	0.898296	0.782793	0.759076	0.744196		0.616985	0.575827	0.506746	0.534229	0.489285	0.37796	0.400095	0.407703	0.266428	0.251515	0.297636		204	0.336097	0.340192	0.294209	0.316215	0.315346	0.320393	0.338271	0.260297	0.277216	0.218879	0.251815	0.316272	0.233164	0.302479	0.312422	0.295296	0.3167	0.309723	0.250601	0.254695	0.267938		199	1	1
	207	0.925392	0.93532	0.969253	0.850403	0.888063	0.920333	0.753068	0.772247	0.737705		0.586005	0.573828	0.493408	0.530911	0.464897	0.375071	0.394246	0.425853	0.240068	0.248249	0.299294		207	0.334407	0.331329	0.283877	0.301691	0.293245	0.308749	0.343774	0.266293	0.282584	0.237087	0.251739	0.309321	0.218257	0.300648	0.310119	0.289457	0.299972	0.291121	0.220694	0.250032	0.262517		202	1	1
	210	0.9309	0.958597	0.97229	0.871156	0.917432	0.932578	0.79223	0.783765	0.745249		0.619099	0.605518	0.519071	0.563398	0.510425	0.36751	0.419305	0.423051	0.281029	0.272883	0.318241		210	0.360226	0.371774	0.317425	0.327209	0.329085	0.327717	0.377693	0.283161	0.304944	0.257333	0.273351	0.351369	0.247259	0.321428	0.327872	0.320105	0.333508	0.311292	0.25149	0.281312	0.272415		205	1	1
	213	0.922953	0.943695	0.958968	0.850163	0.890797	0.921925	0.769884	0.761416	0.753287		0.584464	0.541592	0.481739	0.521614	0.456478	0.362307	0.407667	0.408889	0.236599	0.242451	0.296075		213	0.334311	0.359669	0.30621	0.290555	0.310917	0.300824	0.354604	0.250102	0.288377	0.230241	0.233848	0.327247	0.228856	0.301912	0.306604	0.283097	0.311728	0.297158	0.224246	0.236014	0.252223		208	1	1
	216	0.942523	0.942456	0.945813	0.863459	0.912359	0.913261	0.784127	0.765922	0.752186		0.598665	0.581428	0.510579	0.528645	0.476398	0.413083	0.417653	0.427275	0.267336	0.238121	0.298379		216	0.359923	0.344658	0.312692	0.326977	0.302325	0.326818	0.357082	0.27465	0.292183	0.266978	0.269088	0.345856	0.246526	0.322538	0.308247	0.296536	0.314478	0.308943	0.250949	0.239447	0.259675		211	1	1
	219	0.923769	0.958817	0.952357	0.878071	0.923077	0.923172	0.789012	0.773119	0.755408		0.598784	0.576748	0.497907	0.532778	0.484379	0.362927	0.404005	0.425314	0.251537	0.263805	0.298434		219	0.348597	0.38667	0.305821	0.317525	0.315511	0.323147	0.367378	0.269412	0.295443	0.251105	0.276488	0.319415	0.242417	0.301325	0.326718	0.308951	0.326332	0.296983	0.258104	0.270141	0.273118		214	1	1
	222	0.933673	0.957266	0.954171	0.866271	0.918898	0.93819	0.793633	0.782267	0.755315		0.600831	0.566242	0.509842	0.561155	0.468605	0.380654	0.408602	0.433489	0.285681	0.263026	0.309693		222	0.351687	0.374887	0.323593	0.321607	0.314408	0.333542	0.362661	0.255464	0.287346	0.263963	0.277851	0.317958	0.235337	0.31399	0.315979	0.299123	0.322838	0.30491	0.251473	0.260506	0.288272		217	1	1
	225	0.920022	0.936529	0.951969	0.836477	0.894984	0.938815	0.747493	0.766825	0.734706		0.580888	0.555842	0.479662	0.51495	0.447651	0.348305	0.380958	0.408512	0.257772	0.232053	0.28438		225	0.32543	0.366631	0.301652	0.310534	0.278568	0.315821	0.358175	0.272165	0.278108	0.233008	0.285297	0.304818	0.232063	0.298925	0.297275	0.295453	0.305255	0.286555	0.231758	0.23359	0.26491		220	1	1
	228	0.951135	0.947798	0.961757	0.852085	0.90149	0.90806	0.773116	0.775332	0.751596		0.611566	0.557568	0.501676	0.525493	0.463401	0.391225	0.40351	0.418917	0.25969	0.248732	0.293002		228	0.366538	0.38265	0.326187	0.32768	0.308122	0.312137	0.365585	0.27007	0.292777	0.251842	0.27847	0.321118	0.259278	0.310426	0.31165	0.308617	0.32974	0.321782	0.254601	0.256845	0.25572		223	1	1
	231	0.942237	0.960574	0.963108	0.885621	0.913196	0.923202	0.775084	0.766546	0.744494		0.582418	0.560256	0.510066	0.534963	0.46072	0.355776	0.402925	0.41058	0.28171	0.258362	0.302403		231	0.35423	0.383439	0.34819	0.320063	0.289174	0.311076	0.379006	0.291976	0.302966	0.247106	0.262124	0.31339	0.23947	0.316414	0.324565	0.302665	0.335914	0.302328	0.240717	0.251245	0.27239		226	1	1
	234	0.952103	0.943686	0.976827	0.864717	0.90824	0.918033	0.779819	0.778507	0.77145		0.596011	0.553782	0.499493	0.539162	0.467624	0.396691	0.386383	0.430985	0.277444	0.248838	0.318378		234	0.353172	0.384153	0.360251	0.3185	0.323531	0.320261	0.379517	0.282789	0.299048	0.27318	0.269722	0.327711	0.267261	0.321017	0.334437	0.299873	0.329988	0.296482	0.25915	0.250852	0.269448		229	1	1
	237	0.947923	0.963962	0.987994	0.875612	0.92127	0.932572	0.779612	0.796711	0.764349		0.606748	0.569829	0.495322	0.51931	0.484289	0.382281	0.408945	0.418406	0.290907	0.252615	0.314673		237	0.368093	0.386587	0.348647	0.310398	0.321515	0.327747	0.375943	0.291119	0.310974	0.266324	0.292642	0.355259	0.268079	0.317474	0.343056	0.309816	0.337514	0.322755	0.267562	0.269375	0.276484		232	1	1
	240	0.951927	0.955994	0.953955	0.871506	0.897072	0.929237	0.756367	0.776397	0.740629		0.56843	0.555835	0.491071	0.495066	0.468356	0.370998	0.395557	0.406067	0.269233	0.23023	0.287358		240	0.353273	0.375079	0.351474	0.315875	0.30531	0.3161	0.379253	0.280591	0.299556	0.25071	0.269727	0.319354	0.247318	0.306585	0.316705	0.302	0.335203	0.307244	0.24995	0.258282	0.266932		235	1	1
	243	0.946039	0.94333	0.963113	0.862274	0.930523	0.925232	0.75633	0.775613	0.737078		0.573085	0.528558	0.460479	0.464892	0.453306	0.349278	0.352571	0.405531	0.259563	0.230436	0.27972		243	0.34581	0.386243	0.341381	0.305209	0.287421	0.308566	0.372884	0.267609	0.296361	0.26255	0.275602	0.314236	0.240317	0.30502	0.301704	0.299949	0.322127	0.276003	0.250825	0.261583	0.255377		238	1	1
	246	0.934983	0.958524	0.947711	0.874354	0.913546	0.934776	0.756544	0.77207	0.736304		0.586092	0.543529	0.486097	0.511277	0.457053	0.367045	0.386983	0.396065	0.264535	0.246854	0.312077		246	0.354986	0.378728	0.358078	0.316501	0.316117	0.339169	0.383454	0.295095	0.305461	0.263465	0.261711	0.323013	0.238113	0.299087	0.316883	0.305326	0.296773	0.294991	0.246305	0.239553	0.269248		241	1	1
	249	0.944505	0.953304	0.961881	0.876034	0.927285	0.912567	0.7804	0.795595	0.740545		0.575665	0.543197	0.500747	0.518702	0.447713	0.350963	0.393729	0.427823	0.282672	0.236857	0.308697		249	0.348307	0.391021	0.346944	0.316803	0.297453	0.331706	0.37561	0.293048	0.283186	0.261502	0.262303	0.324761	0.228478	0.314018	0.316332	0.316991	0.317555	0.300996	0.258854	0.258371	0.268648		244	1	1
	252	0.962707	0.96005	0.979276	0.875494	0.902626	0.951099	0.782304	0.787355	0.754765		0.589321	0.571054	0.488317	0.513391	0.448878	0.375682	0.378828	0.433411	0.294254	0.260483	0.319073		252	0.355511	0.37947	0.372985	0.329687	0.327098	0.330912	0.390568	0.294571	0.292071	0.262896	0.28823	0.322352	0.266917	0.343196	0.315784	0.326072	0.323577	0.293711	0.256019	0.277613	0.279864		247	1	1
	255	0.94489	0.952798	0.961899	0.851577	0.898087	0.9171	0.775103	0.77223	0.74161		0.585163	0.53158	0.490087	0.504185	0.433156	0.354714	0.373279	0.379165	0.260926	0.243661	0.300285		255	0.331257	0.350726	0.338066	0.30536	0.299892	0.3046	0.372022	0.27995	0.279078	0.256153	0.268223	0.325987	0.255844	0.310508	0.318513	0.305447	0.311749	0.307438	0.26125	0.255802	0.258036		250	1	1
	258	0.944149	0.933053	0.932443	0.841882	0.921633	0.926716	0.761229	0.769385	0.738898		0.5578	0.559632	0.479018	0.473914	0.425354	0.343555	0.371974	0.418656	0.268218	0.229649	0.267393		258	0.335844	0.36672	0.356273	0.311512	0.281743	0.314355	0.374456	0.29193	0.285236	0.255575	0.25217	0.323033	0.256987	0.317521	0.309014	0.299719	0.318139	0.330399	0.251243	0.277851	0.263983		253	1	1
	261	0.945692	0.945228	0.957106	0.858358	0.907475	0.915163	0.754722	0.782762	0.744448		0.554232	0.548697	0.472995	0.48085	0.434059	0.354956	0.385359	0.408138	0.256987	0.251602	0.281174		261	0.338958	0.363468	0.362792	0.320791	0.308157	0.330296	0.356257	0.283635	0.289613	0.265255	0.264529	0.317716	0.254837	0.317827	0.315162	0.310741	0.300929	0.29975	0.233802	0.26732	0.261738		256	1	1
	264	0.951554	0.940431	0.962446	0.846702	0.889428	0.905173	0.778573	0.752465	0.736341		0.550177	0.545523	0.462282	0.479725	0.422976	0.347449	0.374568	0.416317	0.268154	0.25913	0.287328		264	0.339759	0.35601	0.343472	0.333082	0.278321	0.316465	0.374142	0.272595	0.293926	0.24778	0.272234	0.30894	0.246574	0.316843	0.308965	0.30339	0.30149	0.281983	0.243738	0.260452	0.264948		259	1	1
	267	0.940565	0.929929	0.96068	0.873522	0.901354	0.911874	0.759859	0.763848	0.759184		0.556101	0.549042	0.447156	0.49844	0.408575	0.369198	0.376961	0.401696	0.252638	0.252689	0.287225		267	0.358669	0.371857	0.348049	0.319157	0.291987	0.310804	0.375173	0.298819	0.28848	0.248928	0.269279	0.321097	0.248433	0.319362	0.311117	0.312737	0.317733	0.316888	0.279057	0.255721	0.269804		262	1	1
	270	0.96017	0.96241	0.970474	0.874336	0.907322	0.932887	0.77657	0.762538	0.764354		0.580757	0.540838	0.470353	0.483559	0.449581	0.363871	0.409762	0.406074	0.277163	0.270697	0.300741		270	0.361168	0.376947	0.347086	0.32708	0.312795	0.304117	0.38791	0.297341	0.304602	0.264806	0.279618	0.344848	0.264702	0.331011	0.332851	0.321679	0.341151	0.32683	0.264382	0.267424	0.286639		265	1	1
	273	0.952055	0.950269	0.954338	0.854001	0.907378	0.924233	0.784575	0.794887	0.750003		0.561496	0.554441	0.467623	0.492057	0.444926	0.350244	0.363727	0.410064	0.275392	0.242461	0.313499		273	0.348201	0.381866	0.350667	0.31235	0.2977	0.314566	0.37654	0.305468	0.295393	0.258506	0.267512	0.331799	0.261355	0.32657	0.32739	0.318812	0.321178	0.307373	0.270242	0.267217	0.273941		268	1	1
	276	0.938373	0.940709	0.954974	0.866772	0.913922	0.919188	0.781339	0.788135	0.752059		0.572672	0.543091	0.484423	0.495428	0.419861	0.350566	0.383584	0.40601	0.257484	0.240472	0.283951		276	0.338444	0.366645	0.337941	0.317161	0.308365	0.329046	0.372912	0.287056	0.30906	0.262927	0.279444	0.329344	0.249956	0.318343	0.322034	0.302268	0.319654	0.312807	0.272066	0.27841	0.261498		271	1	1
	279	0.945538	0.938172	0.944196	0.861277	0.909695	0.919628	0.7602	0.779555	0.738329		0.554627	0.526405	0.471304	0.485057	0.411818	0.364772	0.370335	0.401835	0.294078	0.236538	0.272618		279	0.355753	0.36304	0.348557	0.31851	0.29644	0.309131	0.370972	0.28657	0.305574	0.259892	0.26618	0.3182	0.249295	0.31724	0.329269	0.306263	0.315711	0.292519	0.247174	0.266665	0.279638		274	1	1
	282	0.941201	0.935026	0.975341	0.858218	0.906184	0.921954	0.751052	0.774382	0.728639		0.533296	0.536925	0.440976	0.480566	0.435435	0.361957	0.37179	0.398309	0.239801	0.2455	0.294061		282	0.336958	0.360252	0.3418	0.307722	0.301117	0.314859	0.370512	0.294618	0.301645	0.244312	0.267661	0.315249	0.259587	0.315097	0.308142	0.296573	0.312847	0.337135	0.265947	0.25323	0.278324		277	1	1
	285	0.932163	0.953676	0.962006	0.885968	0.899222	0.932912	0.776441	0.773267	0.760434		0.55405	0.538541	0.456499	0.463751	0.412671	0.328687	0.388159	0.40135	0.262589	0.247767	0.270003		285	0.352921	0.369693	0.342248	0.304529	0.299288	0.341107	0.356888	0.310405	0.292012	0.245289	0.266279	0.329791	0.259337	0.31031	0.318816	0.30812	0.313311	0.3057	0.251338	0.261851	0.261924		280	1	1
	288	0.932158	0.929713	0.939409	0.867717	0.909769	0.920501	0.7531	0.775719	0.74635		0.544724	0.52152	0.442788	0.485127	0.410442	0.35831	0.345801	0.40348	0.261835	0.228439	0.284867		288	0.33	0.354538	0.315077	0.292894	0.285303	0.325674	0.372948	0.286369	0.30139	0.227977	0.258321	0.327084	0.273526	0.317567	0.352889	0.310927	0.319491	0.320081	0.252322	0.255137	0.275289		283	1	1
	291	0.955597	0.943642	0.9652	0.856085	0.91965	0.917949	0.766787	0.791419	0.751595		0.549013	0.530246	0.462016	0.476352	0.412653	0.363149	0.371881	0.415598	0.28183	0.229094	0.314108		291	0.338793	0.362051	0.328855	0.319374	0.29759	0.33009	0.376036	0.302211	0.287137	0.25668	0.279196	0.337387	0.267802	0.327339	0.331037	0.321953	0.336729	0.325935	0.260062	0.26389	0.289772		286	1	1
	294	0.936578	0.939487	0.959029	0.853481	0.904338	0.914691	0.777279	0.768799	0.756508		0.550835	0.505774	0.467251	0.464735	0.410176	0.329409	0.339377	0.403001	0.251407	0.241975	0.290426		294	0.332446	0.363439	0.345119	0.313096	0.291676	0.325722	0.367577	0.283378	0.283998	0.253982	0.262029	0.329354	0.267047	0.329925	0.312516	0.302841	0.30762	0.310956	0.250852	0.268899	0.270728		289	1	1
	297	0.928104	0.935513	0.935463	0.858468	0.902772	0.921994	0.771271	0.785451	0.739433		0.56158	0.521484	0.46709	0.485764	0.416403	0.357796	0.370838	0.391029	0.2598	0.233178	0.292282		297	0.341441	0.342042	0.345842	0.312406	0.309467	0.339484	0.381942	0.302395	0.301477	0.247686	0.284442	0.330759	0.284098	0.31145	0.334333	0.316825	0.33096	0.30887	0.244943	0.263352	0.285788		292	1	1
	300	0.950241	0.927439	0.977184	0.879081	0.906073	0.936399	0.74954	0.77285	0.741		0.53075	0.521511	0.460861	0.496193	0.418801	0.343599	0.380148	0.383504	0.285082	0.235551	0.30062		300	0.322571	0.353861	0.337089	0.305338	0.295448	0.340745	0.379148	0.283837	0.308006	0.247843	0.264378	0.329712	0.257389	0.334827	0.321045	0.319799	0.310028	0.313464	0.250145	0.263623	0.273592		295	1	1
	303	0.907096	0.921737	0.96574	0.855871	0.900694	0.908994	0.765755	0.760824	0.742057		0.53084	0.510021	0.449717	0.459816	0.41524	0.351249	0.371497	0.383604	0.263016	0.21756	0.269749		303	0.324682	0.343418	0.338082	0.294303	0.295985	0.331125	0.362054	0.285458	0.288932	0.242422	0.253302	0.329427	0.270671	0.308568	0.327042	0.295151	0.31584	0.284633	0.238059	0.248666	0.267441		298	1	1
	306	0.93191	0.952232	0.965079	0.869809	0.91704	0.900828	0.76941	0.772233	0.731728		0.546491	0.546506	0.446216	0.500983	0.428932	0.347767	0.360054	0.410343	0.283077	0.261743	0.287714		306	0.340415	0.362664	0.337399	0.314941	0.295385	0.328954	0.373264	0.306984	0.304134	0.262203	0.277757	0.338263	0.28655	0.32803	0.317525	0.325743	0.319182	0.298572	0.260678	0.279113	0.255031		301	1	1
	309	0.940648	0.923693	0.949168	0.860989	0.899677	0.919511	0.766156	0.789145	0.742575		0.537574	0.505562	0.45164	0.481917	0.419765	0.349454	0.360355	0.391842	0.251012	0.252772	0.311983		309	0.345525	0.366793	0.343253	0.322231	0.309895	0.327799	0.38084	0.264113	0.303921	0.262141	0.278418	0.336334	0.287577	0.327991	0.33181	0.30562	0.307068	0.31495	0.250805	0.269134	0.26271		304	1	1
	312	0.931538	0.932425	0.964366	0.857993	0.893076	0.923621	0.774717	0.780829	0.746928		0.538874	0.51215	0.438548	0.470235	0.392189	0.336579	0.360865	0.392657	0.276953	0.242546	0.274592		312	0.318693	0.353163	0.333294	0.307086	0.294025	0.312271	0.387346	0.283706	0.302246	0.255177	0.268952	0.312436	0.259228	0.33547	0.320258	0.311746	0.335753	0.321141	0.256186	0.258333	0.270429		307	1	1
	315	0.929524	0.921764	0.957119	0.847053	0.888247	0.906865	0.751078	0.781996	0.74868		0.522854	0.51255	0.435802	0.461921	0.387877	0.357127	0.34985	0.364744	0.284569	0.245524	0.286471		315	0.332364	0.344273	0.335013	0.310147	0.294063	0.320774	0.386305	0.269291	0.297049	0.251574	0.277188	0.327911	0.249056	0.331207	0.346446	0.301414	0.306656	0.311258	0.275789	0.248878	0.263239		310	1	1
	318	0.923853	0.918241	0.949147	0.860301	0.89753	0.908001	0.757673	0.75465	0.723709		0.512192	0.478783	0.433255	0.46598	0.396233	0.326848	0.337368	0.373985	0.260467	0.225417	0.270287		318	0.339046	0.346391	0.334711	0.286818	0.281324	0.301103	0.379487	0.290339	0.299012	0.258126	0.257104	0.316705	0.259047	0.325937	0.32629	0.299633	0.314391	0.28712	0.245564	0.250249	0.253008		313	1	1
	321	0.942663	0.92629	0.954638	0.852869	0.899245	0.924116	0.77961	0.773552	0.73451		0.536297	0.49638	0.465494	0.463747	0.433591	0.343691	0.351785	0.408063	0.280815	0.242168	0.294914		321	0.34441	0.354965	0.329741	0.307763	0.313379	0.317702	0.38779	0.310234	0.299639	0.259459	0.275603	0.347049	0.289571	0.335301	0.320749	0.336642	0.328017	0.310136	0.243387	0.251467	0.278748		316	1	1
	324	0.931817	0.936007	0.956337	0.865195	0.893978	0.906187	0.77354	0.768274	0.757762		0.526592	0.491203	0.447048	0.48776	0.396085	0.348119	0.382837	0.381564	0.284536	0.241108	0.309539		324	0.352502	0.355246	0.331392	0.301307	0.303626	0.322252	0.371054	0.3035	0.302796	0.27251	0.279179	0.334723	0.282487	0.326393	0.330987	0.309471	0.299119	0.335299	0.260638	0.267937	0.289319		319	1	1
	327	0.927463	0.937741	0.946271	0.848212	0.903231	0.912826	0.786053	0.781691	0.739227		0.532083	0.495102	0.460251	0.488713	0.407066	0.330334	0.355384	0.372526	0.281848	0.249684	0.282656		327	0.343465	0.358604	0.331651	0.317807	0.285954	0.33162	0.376628	0.289662	0.298918	0.249643	0.272583	0.339163	0.2754	0.327273	0.342766	0.306681	0.317742	0.29359	0.244367	0.268678	0.272427		322	1	1
	330	0.92963	0.930563	0.967602	0.873118	0.898434	0.919122	0.760881	0.77036	0.739654		0.511406	0.500878	0.455908	0.474773	0.409183	0.337814	0.354976	0.385639	0.272747	0.24956	0.305002		330	0.326915	0.348554	0.341258	0.307749	0.29268	0.314957	0.380143	0.295317	0.299581	0.256839	0.284619	0.329471	0.263438	0.324014	0.344861	0.31556	0.326054	0.307533	0.280457	0.268466	0.269093		325	1	1
	333	0.941616	0.919721	0.952733	0.843371	0.916167	0.895289	0.756735	0.767898	0.742248		0.515989	0.49043	0.446244	0.46004	0.400711	0.320307	0.347058	0.383924	0.251651	0.248832	0.304039		333	0.325187	0.35054	0.327338	0.287136	0.29202	0.332044	0.367403	0.295418	0.303342	0.263193	0.270935	0.34375	0.285856	0.329389	0.337935	0.31532	0.315299	0.297352	0.26322	0.245001	0.280206		328	1	1
	336	0.937628	0.922574	0.936094	0.855223	0.901551	0.918463	0.768954	0.771367	0.728841		0.517801	0.49498	0.452569	0.473157	0.417834	0.330616	0.344195	0.381886	0.254002	0.250297	0.301069		336	0.320731	0.364255	0.317051	0.299075	0.303459	0.319426	0.381232	0.300188	0.286821	0.26019	0.274875	0.347743	0.270727	0.308631	0.327238	0.288462	0.320907	0.3032	0.25313	0.241771	0.288146		331	1	1
[truncated: 41 more columns]

## Sheet: Fig. S1F
SCLC	SCLC16HC	0.08
	NCI-H69	0.1
	NCI-H209	0.05
	NCI-H1105	0.07
	NCI-H1417	0.11
	NCI-H128	0.07
	NCI-H1882	0.04
	DMS 153	0.44
	SCLC318	0.15
	SCLC-26A	0.35
	NCI-H417	0.19
NSCLC	LXF 289	8.86
	NCI-H838	8.48
	Calu6	2.99
	A549	25.5
	IVIC-A	8.96
	A427	0.24
