# Supplementary material for: Differential KEAP1/NRF2 mediated signaling widens the therapeutic window of redox-targeting drugs in SCLC therapy
Source: Nat Commun. 2026 Apr 12;17:3435. doi: 10.1038/s41467-026-71608-4 (PMC13076645; doi:10.1038/s41467-026-71608-4)
Supplement: Supplementary file 6 — Source data [file 41467_2026_71608_MOESM6_ESM.zip › Fig. S2 Source data.xlsx]

## Sheet: Fig. S2A & Fig. S2B
			EC50 RSL3, 48h							EC50 ML210, 48 h							EC50 DKFZ-608, 72 h
			Exp.1	Exp.2	Exp.3	Exp.4	avg.			Exp.1	Exp.2	Exp.3	Exp.4	avg.			Exp.1	Exp.2	Exp.3	Exp.4	avg.
		H1105	1.579	1.4	1.166		1.38167		H1105	3	3			3		H1105	0.062	0.044	0.052		0.0526667
		H2171	0.3062	0.6663	0.8793		0.617267		H2171	3	3			3		H2171	0.11	0.061	0.048		0.073
		H146	0.7699	0.238	0.5815	0.5846	0.5435		H146	3	3			3		H146	0.086	0.057	0.076		0.073
		H1963	0.207	0.6732			0.4401		H1963	0.957	0.8795			0.91825		H1963	0.18	0.095	0.19		0.155
		DMS79	0.2009	0.1107	0.2425	0.5251	0.2698		DMS79	0.343	0.2712			0.3071		DMS79	0.13	0.1	0.1	0.1	0.1075
		H378	0.2487	0.08574	0.1189	0.2287	0.17051		H378	1.002	1.174	0.8691		1.01503		H378	0.19	0.3	0.18		0.223333
		16HC		0.03459	0.0885	0.1429	0.0886633		16HC	1.212	0.938			1.075		HC16	0.15	0.18	0.15		0.16
		H187	0.02714	0.07024			0.04869		H187	1	0.2051	0.3056		0.503567		H187	0.12	0.16	0.068		0.116
		H69	0.04	0.04	0.04		0.04		H69	1	0.4953	0.5139		0.669733		H69	0.08	0.061	0.06		0.067
		H209	0.002228	0.002	0.01	0.08	0.023557		H209	0.22	0.1526			0.1863		H209	0.21	0.13	0.21	0.11	0.165
		H526	0.01908	0.01561	0.01283		0.01584		H526	0.388	0.2421			0.31505		H526	0.63	0.49	0.95		0.69
		H82	0.02086	0.003137	0.005	0.00449	0.00837175		H82		0.1765	0.149	0.1163	0.147267		H82	0.13	0.15	0.082		0.120667
		HCC33	0.01189	0.001198	0.0046	0.004569	0.00556425		HCC33	0.134	0.3061			0.22005		HCC33	0.074	0.06	0.051		0.0616667
		Beas-2B	0.1	0.01794	0.04	0.15	0.076985		Beas-2B	0.09313	0.09287	0.08509		0.0903633		Beas-2B	3	3		2.9	2.96667
		HaCaT	4.209	3.386	6.692		4.76233		HaCaT	3	3			3		HaCat	11			16.5	13.75
										> 3 µM

## Sheet: Fig.S2C
SCLC					CTC
	SLFN11	EC50 Cisplatin (µM)				SLFN11	EC50 Cisplatin (µM)
H2171PC	0.54	6			SCLC26A	0.04	6.7
H82PC	0.75	2.06			GLC-14	0.09	5.96
H1963PC	0.91	8.95			BHGc10	0.07	4.36
H146PC	1.63	5.1			BHGc26	0.4	2.3
H69PC	3.43	2			BHGc7	0.95	1.65
HCC33	4.83	5.46			BHGc16	1	1.41
DMS79PC	10.26	0.81			BHGc27	80	0.2
H526CN	9.2	0.28			UHGc5	95	0.62
H1105CN	10.05	0.15
H209CN	9.97	0.069

## Sheet: Fig. S2D
	EC50 DKFZ-682, 24 h							EC50 DKFZ-608, 72 h
	Exp.1	Exp.2	Exp.3	Exp.4	avg.			Exp.1	Exp.2	Exp.3	Exp.4	avg.
H209	0.4673	0.3497	0.3349		0.383967		H209	0.21	0.13	0.21	0.11	0.165
H1105	0.2706	0.6482			0.4594		H1105	0.062	0.044	0.052		0.0526667
H526	0.5977	0.2774	0.2919		0.389		H526	0.63	0.49	0.95		0.69
H187	0.1891	0.1481	0.09703	0.1924	0.156658		H187	0.12	0.16	0.068		0.116
DMS79	0.4604	0.4069	0.3703		0.412533		DMS79	0.13	0.1	0.1	0.1	0.1075
H69	0.7013	0.4487	0.3944		0.5148		H69	0.08	0.061	0.06		0.067
H82	0.4454	0.5297	0.2997		0.424933		H82	0.13	0.15	0.082		0.120667
H146	0.2913	0.3033	0.3217		0.305433		H146	0.086	0.057	0.076		0.073
HCC33	0.2438	0.3593			0.30155		HCC33	0.074	0.06	0.051		0.0616667
H2171	1.16	0.8545	0.3571		0.790533		H2171	0.11	0.061	0.048		0.073
H1963	0.297	0.7588	0.5434		0.533067		H1963	0.18	0.095	0.19		0.155
16HC	0.2188	0.2102	0.1353		0.1881		16HC	0.15	0.18	0.15		0.16
H378	0.2936	0.2046	0.1591		0.2191		H378	0.19	0.3	0.18		0.223333
Beas-2B	2.748	1.366			2.057		Beas-2B	3	3		2.9	2.96667
HaCaT	3.237	1.6			2.4185		HaCaT	11			16.5	13.75
	EC50 Auranofin, 24 h							EC50 Cisplatin, 72h
	Exp.1	Exp.2	Exp.3	avg.				Exp.1	Exp.2	Exp.3	Exp.4	avg.
H209	0.8374	0.833		0.8352			H209	0.06	0.002	0.057	0.16	0.06975
H1105	0.396	0.3124		0.3542			H1105	0.22	0.08	0.15		0.15
H526	1.232	1.931		1.5815			H526	0.31	0.26	0.29		0.286667
H187	0.2672	0.1611		0.21415			H187	0.81	0.49	0.51		0.603333
DMS79	1.447	1.237		1.342			DMS79	1.6	0.04	0.6	1	0.81
H69	1.43	0.6744		1.0522			H69	2.7	1.6	1.7		2
H82	1.148	1.088		1.118			H82	1.8	2.9	1.5		2.06667
H146	0.567	1.204		0.8855			H146	5.6	5	4.7		5.1
HCC33	0.1972	0.2568		0.227			HCC33	7.8	4.5	4		5.43333
H2171	1.26	1.341		1.3005			H2171	7.3	6.7	4		6
H1963	0.725	2.353	0.9805	1.35283			H1963	8.6	9.3			8.95
16HC	0.6165	0.4147		0.5156			16HC	9.8	11.6	9.4		10.2667
H378	1.406	1.43		1.418			H378	12.7	16.8	15.2		14.9
Beas-2B	2.422	4.025		3.2235			Beas-2B	5.8	6.8	6.6	9	7.05
HaCaT	4.436	4.238		4.337			HaCaT	12.8	4.2	11.9		9.63333
