# Supplementary material for: Differential KEAP1/NRF2 mediated signaling widens the therapeutic window of redox-targeting drugs in SCLC therapy
Source: Nat Commun. 2026 Apr 12;17:3435. doi: 10.1038/s41467-026-71608-4 (PMC13076645; doi:10.1038/s41467-026-71608-4)
Supplement: Supplementary file 6 — Source data [file 41467_2026_71608_MOESM6_ESM.zip › Fig. S3 Source data JF.xlsx]

## Sheet: Fig. S3A
	Ciplatin, 72 h									DKFZ-682, 24 h
Concentration, µM	H69			H69/CPR (2µM)					Concentration, µM	H69			H69/CPR (2µM)
50	27282	24584	26202	16095	15561	15646			25	-59	-65	-35		-105	-60
25	26468	26647	26494	28717	32427	33943			12.5	-111	-105	-64	-41	-73	-68
12.5	30969	30355	29412	64497	62529	60935			6.25	5	-68	-21	-95	-44	-102
6.25	48870	49365	48393	117730	123153	108607			3.125	-71	-42	-88	-75	-60	-65
3.125	76114	77798	78267	157312	171285	152309			1.5625	-78	-23	-34	41	-9	-48
1.5625	103851	108728	110459	182301	176634	164269			0.78125	280	137	322	7475	4624	5151
0.78125	126375	129461	123373	171721	195884	192881			0.390625	26392	24852	21706	53918	57358	45462
0.390625	124204	132949	136404	194408	193950	189983			0.195312	70119	75590	76357	102777	95019	94218
0	164723	160458	136849	228827	227257	214310			0	118705	123174	120327	178844	168829	178211
	Ciplatin, 72 h									DKFZ-682, 24 h
Concentration, µM	H526			H526/CPR (2 µM)					Concentration, µM	H526			H526/CPR (1 µM)
5	9486	8864	6878	41909	36685	42674			25	-475	-497	-441	-325	-405	-459
2.5	17767	18830	17209	112893	100659	88641			12.5	-448	-468	-388	-524	-369	-416
1.25	43626	42198	38474	319908	238420	235183			6.25	-447	-394	-390	-352	-339	-479
0.625	141090	146915	129121		593410	576947			3.125	-278	-440	-323	1134	-298	-265
0.3125	398924	406501	357128	771991	733116	696435			1.5625		14249	11854	33448	63345	28362
0.15625	688067	678937	662289	774833	807233	709713			0.78125	155945	152663	193779	127800	129723	129068
0.078125	704289	771737	708054	653330	655613	707562			0.390625	193932	234580	261158	287358	214730	219867
0.0390625	686136	819170	806742	684400	755414	685632			0.195312	378360	416725	392705	331513	399463	421683
0	734636	791800	751783	778442	744589	707362			0	388679	433293	460347	418476	450841

## Sheet: Fig. S3B
	Ciplatin, 72 h						DKFZ-608, 72 h
Concentration, µM	Cisplatin H209 wt		Cisplatin H209CPR			Concentration, µM	Cisplatin H209 wt		Cisplatin H209CPR
	Mean	SD	Mean	SD			Mean	SD	Mean	SD
50	-0.01548	0.00334	0.0405	0.0222		20	0.03334	0.05101	0.0616	0.007
16.6667	-0.04139	0.00298	0.0224	0.0286		6.66667	-0.01111	0.04065	0.0398	0.0077
5.55556	0	0.00429	0.0224	0.0371		2.22222	0	0.04082	0	0.0193
1.85185	-0.01597	0.00871	0.4082	0.051		0.740741	-0.00273	0.02778	0.1472	0.0296
0.617284	0.03074	0.0045	0.6491	0.0576		0.246914	0.04209	0.0296	0.273	0.0336
0.205761	0.13833	0.0331	0.7411	0.0467		0.082305	0.08212	0.01061	0.4976	0.1264
0.068587	0.24349	0.0139	0.9004	0.0753		0.027435	0.70576	0.04098	0.7507	0.1657
0.022862	0.99	0.07903				0	1	0.01346	1	0.0696
0	1	0.06	1	0.0239

## Sheet: Fig. S3C
		EC50 (µM)
		DKFZ-608	Auranofin	Cisplatin
CTC	BHGc7	0.15	0.69	1.65
	BHGc10	0.15	0.62	4.36
	BHGc16	0.11	0.24	1.41
	BHGc26	0.27	1.36	2.3
	BHGc27	0.94	1.81	0.2
	UHGc5	0.38	0.4	0.62
	NCI-H69	0.17	0.97	1.72

## Sheet: Fig. S3D
Cellname	ACB_score	treatment
GSM4104164_SC68_cr.LB19003_LB19003.AAACCTGAGACGACGT-1	-0.0792479	treated
GSM4104164_SC68_cr.LB19003_LB19003.AAACCTGAGAGTACCG-1	0.0685959	treated
GSM4104164_SC68_cr.LB19003_LB19003.AAACCTGAGCGCTCCA-1	0.359969	treated
GSM4104164_SC68_cr.LB19003_LB19003.AAACCTGCACATCCGG-1	-0.193944	treated
GSM4104164_SC68_cr.LB19003_LB19003.AAACCTGCATCGACGC-1	-0.126105	treated
GSM4104164_SC68_cr.LB19003_LB19003.AAACCTGGTCCGACGT-1	-0.189734	treated
GSM4104164_SC68_cr.LB19003_LB19003.AAACCTGGTGGTAACG-1	-0.124844	treated
GSM4104164_SC68_cr.LB19003_LB19003.AAACCTGGTTCAGACT-1	-0.324824	treated
GSM4104164_SC68_cr.LB19003_LB19003.AAACCTGTCTTCGAGA-1	0.0968183	treated
GSM4104164_SC68_cr.LB19003_LB19003.AAACGGGAGTCCGGTC-1	-0.104024	treated
GSM4104164_SC68_cr.LB19003_LB19003.AAACGGGAGTGACATA-1	0.294899	treated
GSM4104164_SC68_cr.LB19003_LB19003.AAACGGGCACCAGGCT-1	0.168612	treated
GSM4104164_SC68_cr.LB19003_LB19003.AAACGGGGTAAGTAGT-1	0.403844	treated
GSM4104164_SC68_cr.LB19003_LB19003.AAACGGGGTGGTACAG-1	-0.286187	treated
GSM4104164_SC68_cr.LB19003_LB19003.AAAGATGGTCCAGTTA-1	-0.339089	treated
GSM4104164_SC68_cr.LB19003_LB19003.AAAGATGGTCCCTTGT-1	-0.0474098	treated
GSM4104164_SC68_cr.LB19003_LB19003.AAAGATGGTTGGTGGA-1	-0.312064	treated
GSM4104164_SC68_cr.LB19003_LB19003.AAAGCAAAGCTCTCGG-1	0.573888	treated
GSM4104164_SC68_cr.LB19003_LB19003.AAAGCAAAGGGTCTCC-1	-0.139004	treated
GSM4104164_SC68_cr.LB19003_LB19003.AAAGCAATCGTTACAG-1	0.142487	treated
GSM4104164_SC68_cr.LB19003_LB19003.AAAGTAGAGTAGGTGC-1	0.14728	treated
GSM4104164_SC68_cr.LB19003_LB19003.AAAGTAGCACGAAAGC-1	1.10744	treated
GSM4104164_SC68_cr.LB19003_LB19003.AAAGTAGCATAGGATA-1	0.00568424	treated
GSM4104164_SC68_cr.LB19003_LB19003.AAAGTAGTCGAATGGG-1	0.229393	treated
GSM4104164_SC68_cr.LB19003_LB19003.AAAGTAGTCTGTCTCG-1	0.950991	treated
GSM4104164_SC68_cr.LB19003_LB19003.AAATGCCAGATGGCGT-1	1.04	treated
GSM4104164_SC68_cr.LB19003_LB19003.AAATGCCAGGATGGTC-1	-0.21841	treated
GSM4104164_SC68_cr.LB19003_LB19003.AAATGCCCACAACTGT-1	0.469657	treated
GSM4104164_SC68_cr.LB19003_LB19003.AAATGCCCATAGAAAC-1	0.159013	treated
GSM4104164_SC68_cr.LB19003_LB19003.AAATGCCGTTCCTCCA-1	0.193704	treated
GSM4104164_SC68_cr.LB19003_LB19003.AAATGCCTCCTTTACA-1	0.00937956	treated
GSM4104164_SC68_cr.LB19003_LB19003.AACACGTAGGGTTCCC-1	0.150517	treated
GSM4104164_SC68_cr.LB19003_LB19003.AACACGTAGTCTCGGC-1	-0.252746	treated
GSM4104164_SC68_cr.LB19003_LB19003.AACACGTCACCCATGG-1	0.435727	treated
GSM4104164_SC68_cr.LB19003_LB19003.AACACGTCAGATCCAT-1	-0.21841	treated
GSM4104164_SC68_cr.LB19003_LB19003.AACACGTTCTGTTTGT-1	0.420713	treated
GSM4104164_SC68_cr.LB19003_LB19003.AACCATGAGATCCCGC-1	0.534344	treated
GSM4104164_SC68_cr.LB19003_LB19003.AACCATGAGGCGACAT-1	0.450858	treated
GSM4104164_SC68_cr.LB19003_LB19003.AACCATGCAGTGAGTG-1	-0.25514	treated
GSM4104164_SC68_cr.LB19003_LB19003.AACCATGTCACATGCA-1	-0.136222	treated
GSM4104164_SC68_cr.LB19003_LB19003.AACCGCGAGAAGGTTT-1	-0.312064	treated
GSM4104164_SC68_cr.LB19003_LB19003.AACCGCGAGCGTCTAT-1	-0.257397	treated
GSM4104164_SC68_cr.LB19003_LB19003.AACCGCGGTCTCCACT-1	-0.175212	treated
GSM4104164_SC68_cr.LB19003_LB19003.AACCGCGTCATAACCG-1	-0.373931	treated
GSM4104164_SC68_cr.LB19003_LB19003.AACCGCGTCGGCTACG-1	0.204802	treated
GSM4104164_SC68_cr.LB19003_LB19003.AACCGCGTCTCACATT-1	0.411696	treated
GSM4104164_SC68_cr.LB19003_LB19003.AACCGCGTCTGTCTCG-1	0.0510865	treated
GSM4104164_SC68_cr.LB19003_LB19003.AACGTTGCAAAGTCAA-1	0.0617622	treated
GSM4104164_SC68_cr.LB19003_LB19003.AACGTTGCAAGCGCTC-1	0.0492752	treated
GSM4104164_SC68_cr.LB19003_LB19003.AACGTTGTCACCTTAT-1	-0.250351	treated
GSM4104164_SC68_cr.LB19003_LB19003.AACTCAGAGAGCTTCT-1	0.0414587	treated
GSM4104164_SC68_cr.LB19003_LB19003.AACTCAGCAGCTGCTG-1	-0.13276	treated
GSM4104164_SC68_cr.LB19003_LB19003.AACTCAGGTCTCTTTA-1	0.0787129	treated
GSM4104164_SC68_cr.LB19003_LB19003.AACTCAGGTGCACGAA-1	0.0168523	treated
GSM4104164_SC68_cr.LB19003_LB19003.AACTCAGTCGTAGGTT-1	-0.194799	treated
GSM4104164_SC68_cr.LB19003_LB19003.AACTCCCAGACTGTAA-1	-0.0453176	treated
GSM4104164_SC68_cr.LB19003_LB19003.AACTCCCAGCGTTCCG-1	0.167454	treated
GSM4104164_SC68_cr.LB19003_LB19003.AACTCCCCAAACAACA-1	0.00610983	treated
GSM4104164_SC68_cr.LB19003_LB19003.AACTCCCCAAGAGTCG-1	-0.271313	treated
GSM4104164_SC68_cr.LB19003_LB19003.AACTCCCCAGCCAGAA-1	0.737749	treated
GSM4104164_SC68_cr.LB19003_LB19003.AACTCCCGTCCAAGTT-1	0.0822688	treated
GSM4104164_SC68_cr.LB19003_LB19003.AACTCCCGTCGCTTTC-1	0.356779	treated
GSM4104164_SC68_cr.LB19003_LB19003.AACTCCCTCCTTAATC-1	-0.175212	treated
GSM4104164_SC68_cr.LB19003_LB19003.AACTCCCTCTCATTCA-1	-0.166402	treated
GSM4104164_SC68_cr.LB19003_LB19003.AACTCTTCAAGCGATG-1	-0.194799	treated
GSM4104164_SC68_cr.LB19003_LB19003.AACTCTTCATAACCTG-1	0.175123	treated
GSM4104164_SC68_cr.LB19003_LB19003.AACTCTTCATGTAGTC-1	-0.194799	treated
GSM4104164_SC68_cr.LB19003_LB19003.AACTCTTGTAAGTTCC-1	-0.014278	treated
GSM4104164_SC68_cr.LB19003_LB19003.AACTCTTGTGAGGGAG-1	0.301957	treated
GSM4104164_SC68_cr.LB19003_LB19003.AACTCTTTCGAGCCCA-1	-0.075755	treated
GSM4104164_SC68_cr.LB19003_LB19003.AACTGGTAGCGAGAAA-1	-0.0333458	treated
GSM4104164_SC68_cr.LB19003_LB19003.AACTGGTAGTACGCCC-1	0.28429	treated
GSM4104164_SC68_cr.LB19003_LB19003.AACTGGTTCAAAGTAG-1	-0.147983	treated
GSM4104164_SC68_cr.LB19003_LB19003.AACTTTCGTGAAAGAG-1	-0.228115	treated
GSM4104164_SC68_cr.LB19003_LB19003.AACTTTCGTTTAGGAA-1	0.0352433	treated
GSM4104164_SC68_cr.LB19003_LB19003.AACTTTCTCATCTGTT-1	0.344452	treated
GSM4104164_SC68_cr.LB19003_LB19003.AACTTTCTCTGTTGAG-1	0.48025	treated
GSM4104164_SC68_cr.LB19003_LB19003.AAGACCTAGCACGCCT-1	-0.26821	treated
GSM4104164_SC68_cr.LB19003_LB19003.AAGACCTCAGACGCAA-1	0.33812	treated
GSM4104164_SC68_cr.LB19003_LB19003.AAGCCGCAGTCCGTAT-1	0.0945378	treated
GSM4104164_SC68_cr.LB19003_LB19003.AAGCCGCCAATCCAAC-1	0.0923459	treated
GSM4104164_SC68_cr.LB19003_LB19003.AAGCCGCCACACGCTG-1	1.13918	treated
GSM4104164_SC68_cr.LB19003_LB19003.AAGCCGCCACGCTTTC-1	-0.0546565	treated
GSM4104164_SC68_cr.LB19003_LB19003.AAGCCGCCATCACAAC-1	-0.0792479	treated
GSM4104164_SC68_cr.LB19003_LB19003.AAGCCGCCATGAAGTA-1	-0.0912632	treated
GSM4104164_SC68_cr.LB19003_LB19003.AAGCCGCGTCATCGGC-1	0.202408	treated
GSM4104164_SC68_cr.LB19003_LB19003.AAGCCGCTCCGATATG-1	0.333498	treated
GSM4104164_SC68_cr.LB19003_LB19003.AAGCCGCTCCGCAGTG-1	-0.0768535	treated
GSM4104164_SC68_cr.LB19003_LB19003.AAGGAGCAGGGATACC-1	0.336195	treated
GSM4104164_SC68_cr.LB19003_LB19003.AAGGAGCAGTCTCAAC-1	0.290353	treated
GSM4104164_SC68_cr.LB19003_LB19003.AAGGAGCCATCCTTGC-1	-0.0285787	treated
GSM4104164_SC68_cr.LB19003_LB19003.AAGGAGCGTACGCTGC-1	-0.506988	treated
GSM4104164_SC68_cr.LB19003_LB19003.AAGGAGCGTTCTGGTA-1	0.110471	treated
GSM4104164_SC68_cr.LB19003_LB19003.AAGGAGCTCATGTCTT-1	-0.00428614	treated
GSM4104164_SC68_cr.LB19003_LB19003.AAGGAGCTCTCTGAGA-1	-0.143437	treated
GSM4104164_SC68_cr.LB19003_LB19003.AAGGCAGAGCCCAATT-1	-0.0898332	treated
GSM4104164_SC68_cr.LB19003_LB19003.AAGGCAGCATGGGAAC-1	0.0670886	treated
GSM4104164_SC68_cr.LB19003_LB19003.AAGGCAGGTACTCTCC-1	0.102533	treated
GSM4104164_SC68_cr.LB19003_LB19003.AAGGCAGTCCTCAACC-1	0.200259	treated
GSM4104164_SC68_cr.LB19003_LB19003.AAGGCAGTCTAACCGA-1	-0.423039	treated
GSM4104164_SC68_cr.LB19003_LB19003.AAGGTTCAGATAGGAG-1	0.106712	treated
GSM4104164_SC68_cr.LB19003_LB19003.AAGGTTCAGCTCCTCT-1	-0.287588	treated
GSM4104164_SC68_cr.LB19003_LB19003.AAGGTTCCAATGGATA-1	-0.355262	treated
GSM4104164_SC68_cr.LB19003_LB19003.AAGTCTGAGATATACG-1	0.0988756	treated
GSM4104164_SC68_cr.LB19003_LB19003.AAGTCTGAGCTAAACA-1	0.35626	treated
GSM4104164_SC68_cr.LB19003_LB19003.AAGTCTGAGTATGACA-1	0.0165501	treated
GSM4104164_SC68_cr.LB19003_LB19003.AAGTCTGCACGAAGCA-1	-0.373931	treated
GSM4104164_SC68_cr.LB19003_LB19003.AAGTCTGCATCCGTGG-1	-0.101608	treated
GSM4104164_SC68_cr.LB19003_LB19003.AATCCAGCACCATGTA-1	-0.0930241	treated
GSM4104164_SC68_cr.LB19003_LB19003.AATCCAGCATGCCACG-1	0.348658	treated
GSM4104164_SC68_cr.LB19003_LB19003.AATCCAGGTACCGTAT-1	0.124615	treated
GSM4104164_SC68_cr.LB19003_LB19003.AATCCAGGTCTTTCAT-1	0.133185	treated
GSM4104164_SC68_cr.LB19003_LB19003.AATCCAGTCGGATGTT-1	-0.0473141	treated
GSM4104164_SC68_cr.LB19003_LB19003.AATCCAGTCTGCAGTA-1	-0.26821	treated
GSM4104164_SC68_cr.LB19003_LB19003.AATCGGTCACGAAAGC-1	0.151365	treated
GSM4104164_SC68_cr.LB19003_LB19003.AATCGGTCAGTATCTG-1	-0.00808112	treated
GSM4104164_SC68_cr.LB19003_LB19003.AATCGGTGTGATGTCT-1	-0.0221122	treated
GSM4104164_SC68_cr.LB19003_LB19003.ACACCAACACAGACAG-1	0.504983	treated
GSM4104164_SC68_cr.LB19003_LB19003.ACACCAAGTACCGAGA-1	0.326101	treated
GSM4104164_SC68_cr.LB19003_LB19003.ACACCAAGTACCTACA-1	0.509972	treated
GSM4104164_SC68_cr.LB19003_LB19003.ACACCAATCAAGGCTT-1	0.312812	treated
GSM4104164_SC68_cr.LB19003_LB19003.ACACCCTAGATCTGAA-1	0.913027	treated
GSM4104164_SC68_cr.LB19003_LB19003.ACACCCTGTCGAGATG-1	-0.423039	treated
GSM4104164_SC68_cr.LB19003_LB19003.ACACCCTTCTAACTCT-1	0.13069	treated
GSM4104164_SC68_cr.LB19003_LB19003.ACACCCTTCTAGAGTC-1	-0.0915977	treated
GSM4104164_SC68_cr.LB19003_LB19003.ACACCGGTCCTCTAGC-1	-0.00163621	treated
GSM4104164_SC68_cr.LB19003_LB19003.ACACTGAAGTGAACGC-1	-0.124341	treated
GSM4104164_SC68_cr.LB19003_LB19003.ACACTGACAGTATAAG-1	-0.168797	treated
GSM4104164_SC68_cr.LB19003_LB19003.ACACTGATCACGATGT-1	0.0771424	treated
GSM4104164_SC68_cr.LB19003_LB19003.ACAGCCGAGATCACGG-1	0.313841	treated
GSM4104164_SC68_cr.LB19003_LB19003.ACAGCCGAGATGTTAG-1	-0.0966923	treated
GSM4104164_SC68_cr.LB19003_LB19003.ACAGCCGAGCGATCCC-1	0.153026	treated
GSM4104164_SC68_cr.LB19003_LB19003.ACAGCCGAGCGGATCA-1	0.368772	treated
GSM4104164_SC68_cr.LB19003_LB19003.ACAGCCGCAAGGGTCA-1	0.335477	treated
GSM4104164_SC68_cr.LB19003_LB19003.ACAGCCGGTATAAACG-1	0.0112964	treated
GSM4104164_SC68_cr.LB19003_LB19003.ACAGCCGGTTACGACT-1	0.0793574	treated
GSM4104164_SC68_cr.LB19003_LB19003.ACAGCCGTCAACGAAA-1	0.00901925	treated
GSM4104164_SC68_cr.LB19003_LB19003.ACAGCTAGTATTCGTG-1	-0.240875	treated
GSM4104164_SC68_cr.LB19003_LB19003.ACAGCTAGTGCACTTA-1	-0.0464161	treated
GSM4104164_SC68_cr.LB19003_LB19003.ACAGCTATCGTTTATC-1	-0.423039	treated
GSM4104164_SC68_cr.LB19003_LB19003.ACAGCTATCTTCGGTC-1	0.362621	treated
GSM4104164_SC68_cr.LB19003_LB19003.ACATACGAGGATGCGT-1	-0.142105	treated
GSM4104164_SC68_cr.LB19003_LB19003.ACATACGGTATGAATG-1	0.122523	treated
GSM4104164_SC68_cr.LB19003_LB19003.ACATACGGTGGGTATG-1	-0.175212	treated
GSM4104164_SC68_cr.LB19003_LB19003.ACATACGGTGTCCTCT-1	0.175975	treated
GSM4104164_SC68_cr.LB19003_LB19003.ACATCAGAGTAGCCGA-1	-0.336695	treated
GSM4104164_SC68_cr.LB19003_LB19003.ACATCAGCAACTGGCC-1	0.208615	treated
GSM4104164_SC68_cr.LB19003_LB19003.ACATCAGCACAGAGGT-1	0.213186	treated
GSM4104164_SC68_cr.LB19003_LB19003.ACATCAGCAGGTCGTC-1	-0.268918	treated
GSM4104164_SC68_cr.LB19003_LB19003.ACATCAGGTGTCTGAT-1	0.151551	treated
GSM4104164_SC68_cr.LB19003_LB19003.ACATGGTCAAGGCTCC-1	0.0780902	treated
GSM4104164_SC68_cr.LB19003_LB19003.ACATGGTCACCGAAAG-1	0.0439119	treated
GSM4104164_SC68_cr.LB19003_LB19003.ACATGGTGTAAGGGAA-1	0.205986	treated
GSM4104164_SC68_cr.LB19003_LB19003.ACATGGTGTCATTAGC-1	0.219068	treated
GSM4104164_SC68_cr.LB19003_LB19003.ACATGGTTCCATGAGT-1	0.222997	treated
GSM4104164_SC68_cr.LB19003_LB19003.ACATGGTTCCTGTACC-1	-0.0422622	treated
GSM4104164_SC68_cr.LB19003_LB19003.ACATGGTTCGTAGGTT-1	-0.202238	treated
GSM4104164_SC68_cr.LB19003_LB19003.ACCAGTAAGATGCGAC-1	-0.0709168	treated
GSM4104164_SC68_cr.LB19003_LB19003.ACCAGTAAGTCCGTAT-1	-0.324824	treated
GSM4104164_SC68_cr.LB19003_LB19003.ACCAGTAGTGTTTGTG-1	0.220229	treated
GSM4104164_SC68_cr.LB19003_LB19003.ACCCACTCAGACGCTC-1	-0.252746	treated
GSM4104164_SC68_cr.LB19003_LB19003.ACCCACTCAGGTCCAC-1	0.15932	treated
GSM4104164_SC68_cr.LB19003_LB19003.ACCCACTTCAAACCGT-1	-0.139377	treated
GSM4104164_SC68_cr.LB19003_LB19003.ACCCACTTCTTGACGA-1	-0.183165	treated
GSM4104164_SC68_cr.LB19003_LB19003.ACCGTAAAGTGGGATC-1	0.0495407	treated
GSM4104164_SC68_cr.LB19003_LB19003.ACCGTAACATTACGAC-1	-0.0546415	treated
GSM4104164_SC68_cr.LB19003_LB19003.ACCGTAACATTGCGGC-1	-0.289982	treated
GSM4104164_SC68_cr.LB19003_LB19003.ACCGTAAGTCAGAAGC-1	-0.0546434	treated
GSM4104164_SC68_cr.LB19003_LB19003.ACCGTAAGTGAAATCA-1	0.119446	treated
GSM4104164_SC68_cr.LB19003_LB19003.ACCTTTAAGGTGCTTT-1	0.197381	treated
GSM4104164_SC68_cr.LB19003_LB19003.ACCTTTACAAGCCTAT-1	-0.506988	treated
GSM4104164_SC68_cr.LB19003_LB19003.ACCTTTACACCCAGTG-1	0.197584	treated
GSM4104164_SC68_cr.LB19003_LB19003.ACCTTTATCGGCTTGG-1	0.309278	treated
GSM4104164_SC68_cr.LB19003_LB19003.ACCTTTATCTTAGAGC-1	0.488981	treated
GSM4104164_SC68_cr.LB19003_LB19003.ACGAGCCCAGCTCCGA-1	-0.223326	treated
GSM4104164_SC68_cr.LB19003_LB19003.ACGAGCCGTCTAGAGG-1	0.495374	treated
GSM4104164_SC68_cr.LB19003_LB19003.ACGAGCCTCACTATTC-1	0.931896	treated
GSM4104164_SC68_cr.LB19003_LB19003.ACGAGCCTCTACCAGA-1	0.35535	treated
GSM4104164_SC68_cr.LB19003_LB19003.ACGAGGAAGTCTCGGC-1	-0.00764847	treated
GSM4104164_SC68_cr.LB19003_LB19003.ACGAGGAGTAAATGAC-1	-0.147025	treated
GSM4104164_SC68_cr.LB19003_LB19003.ACGATACAGATGTGGC-1	0.219068	treated
GSM4104164_SC68_cr.LB19003_LB19003.ACGATACAGGACTGGT-1	-0.017405	treated
GSM4104164_SC68_cr.LB19003_LB19003.ACGATACAGTCATGCT-1	0.29119	treated
GSM4104164_SC68_cr.LB19003_LB19003.ACGATACAGTCGTACT-1	0.167789	treated
GSM4104164_SC68_cr.LB19003_LB19003.ACGATGTAGATGTTAG-1	-0.252746	treated
GSM4104164_SC68_cr.LB19003_LB19003.ACGATGTTCAACACAC-1	0.754385	treated
GSM4104164_SC68_cr.LB19003_LB19003.ACGATGTTCATTCACT-1	-0.187973	treated
GSM4104164_SC68_cr.LB19003_LB19003.ACGCAGCAGAGCCTAG-1	-0.0498785	treated
GSM4104164_SC68_cr.LB19003_LB19003.ACGCAGCAGTCCTCCT-1	0.424409	treated
GSM4104164_SC68_cr.LB19003_LB19003.ACGCAGCAGTCTCGGC-1	0.0257208	treated
GSM4104164_SC68_cr.LB19003_LB19003.ACGCCAGAGCGGATCA-1	0.320657	treated
GSM4104164_SC68_cr.LB19003_LB19003.ACGCCAGAGGAGTTTA-1	0.148274	treated
GSM4104164_SC68_cr.LB19003_LB19003.ACGCCAGCAAGTAATG-1	-0.214177	treated
GSM4104164_SC68_cr.LB19003_LB19003.ACGCCAGCATGTCCTC-1	0.0943777	treated
GSM4104164_SC68_cr.LB19003_LB19003.ACGCCAGGTTAAAGTG-1	0.206989	treated
GSM4104164_SC68_cr.LB19003_LB19003.ACGCCAGGTTATCCGA-1	1.89429	treated
GSM4104164_SC68_cr.LB19003_LB19003.ACGCCAGTCAGCTCTC-1	-0.104299	treated
GSM4104164_SC68_cr.LB19003_LB19003.ACGCCAGTCCATGCTC-1	-0.0986254	treated
GSM4104164_SC68_cr.LB19003_LB19003.ACGCCGAAGGTACTCT-1	-0.104024	treated
GSM4104164_SC68_cr.LB19003_LB19003.ACGCCGACATGCCTTC-1	-0.152137	treated
GSM4104164_SC68_cr.LB19003_LB19003.ACGCCGACATTACCTT-1	0.112945	treated
GSM4104164_SC68_cr.LB19003_LB19003.ACGCCGAGTCTGGTCG-1	-0.259162	treated
GSM4104164_SC68_cr.LB19003_LB19003.ACGCCGATCAGTTGAC-1	-0.163669	treated
GSM4104164_SC68_cr.LB19003_LB19003.ACGGAGAAGGGCTTCC-1	0.118946	treated
GSM4104164_SC68_cr.LB19003_LB19003.ACGGAGAAGTGTACTC-1	0.790246	treated
GSM4104164_SC68_cr.LB19003_LB19003.ACGGAGACACTGTTAG-1	0.0414587	treated
GSM4104164_SC68_cr.LB19003_LB19003.ACGGAGAGTTCAGACT-1	-0.22572	treated
GSM4104164_SC68_cr.LB19003_LB19003.ACGGCCAAGATATGGT-1	0.516529	treated
GSM4104164_SC68_cr.LB19003_LB19003.ACGGCCAAGTGGGATC-1	-0.371537	treated
GSM4104164_SC68_cr.LB19003_LB19003.ACGGCCAGTACAAGTA-1	0.145785	treated
GSM4104164_SC68_cr.LB19003_LB19003.ACGGCCAGTAGTACCT-1	0.479543	treated
GSM4104164_SC68_cr.LB19003_LB19003.ACGGCCATCGCTAGCG-1	-0.0243674	treated
GSM4104164_SC68_cr.LB19003_LB19003.ACGGGCTAGGCAAAGA-1	-0.00428614	treated
GSM4104164_SC68_cr.LB19003_LB19003.ACGGGCTAGTGTACTC-1	-0.187973	treated
GSM4104164_SC68_cr.LB19003_LB19003.ACGGGCTGTCGGATCC-1	-0.312064	treated
GSM4104164_SC68_cr.LB19003_LB19003.ACGGGTCAGACGCAAC-1	0.0354114	treated
GSM4104164_SC68_cr.LB19003_LB19003.ACGGGTCAGGATGTAT-1	-0.336695	treated
GSM4104164_SC68_cr.LB19003_LB19003.ACGGGTCCAGGCTGAA-1	0.173108	treated
GSM4104164_SC68_cr.LB19003_LB19003.ACGGGTCTCCGGGTGT-1	0.0106103	treated
GSM4104164_SC68_cr.LB19003_LB19003.ACGTCAAGTCTTGATG-1	-0.0718516	treated
GSM4104164_SC68_cr.LB19003_LB19003.ACGTCAAGTGGACGAT-1	-0.457881	treated
GSM4104164_SC68_cr.LB19003_LB19003.ACTATCTGTTTCCACC-1	-0.042056	treated
GSM4104164_SC68_cr.LB19003_LB19003.ACTATCTTCCGCATAA-1	0.26945	treated
GSM4104164_SC68_cr.LB19003_LB19003.ACTATCTTCGACCAGC-1	-0.202238	treated
GSM4104164_SC68_cr.LB19003_LB19003.ACTATCTTCGCGATCG-1	0.201409	treated
GSM4104164_SC68_cr.LB19003_LB19003.ACTGAACAGGGATCTG-1	0.194808	treated
GSM4104164_SC68_cr.LB19003_LB19003.ACTGAACCAACAACCT-1	-0.0287401	treated
GSM4104164_SC68_cr.LB19003_LB19003.ACTGAACTCCGTCAAA-1	0.185216	treated
GSM4104164_SC68_cr.LB19003_LB19003.ACTGAACTCCTTGCCA-1	-0.021648	treated
GSM4104164_SC68_cr.LB19003_LB19003.ACTGAGTAGTACGACG-1	0.559352	treated
GSM4104164_SC68_cr.LB19003_LB19003.ACTGAGTCAATAACGA-1	-0.0186196	treated
GSM4104164_SC68_cr.LB19003_LB19003.ACTGAGTCACTGTCGG-1	0.279834	treated
GSM4104164_SC68_cr.LB19003_LB19003.ACTGAGTGTTTGGGCC-1	-0.201089	treated
GSM4104164_SC68_cr.LB19003_LB19003.ACTGAGTTCCTACAGA-1	-0.201244	treated
GSM4104164_SC68_cr.LB19003_LB19003.ACTGATGAGACCCACC-1	-0.324824	treated
GSM4104164_SC68_cr.LB19003_LB19003.ACTGATGAGGGCTTCC-1	0.319199	treated
GSM4104164_SC68_cr.LB19003_LB19003.ACTGATGTCCGAGCCA-1	-0.309669	treated
GSM4104164_SC68_cr.LB19003_LB19003.ACTGCTCCAAACCTAC-1	0.163847	treated
GSM4104164_SC68_cr.LB19003_LB19003.ACTGCTCCAACTGCTA-1	0.346566	treated
GSM4104164_SC68_cr.LB19003_LB19003.ACTGCTCCACTTCGAA-1	-0.0437911	treated
GSM4104164_SC68_cr.LB19003_LB19003.ACTGCTCGTAGGAGTC-1	-0.252746	treated
GSM4104164_SC68_cr.LB19003_LB19003.ACTGTCCAGTACACCT-1	-0.134461	treated
GSM4104164_SC68_cr.LB19003_LB19003.ACTGTCCAGTCGAGTG-1	-0.181867	treated
GSM4104164_SC68_cr.LB19003_LB19003.ACTGTCCGTCATCGGC-1	0.421715	treated
GSM4104164_SC68_cr.LB19003_LB19003.ACTGTCCGTCCGTGAC-1	-0.268918	treated
GSM4104164_SC68_cr.LB19003_LB19003.ACTGTCCGTGTCTGAT-1	-0.30052	treated
GSM4104164_SC68_cr.LB19003_LB19003.ACTGTCCTCTTGTTTG-1	-0.0203501	treated
GSM4104164_SC68_cr.LB19003_LB19003.ACTTACTGTTCGTTGA-1	-0.30052	treated
GSM4104164_SC68_cr.LB19003_LB19003.ACTTACTGTTGGTGGA-1	0.226392	treated
GSM4104164_SC68_cr.LB19003_LB19003.ACTTACTTCATTGCGA-1	-0.0221451	treated
GSM4104164_SC68_cr.LB19003_LB19003.ACTTACTTCCACGTTC-1	0.0348921	treated
GSM4104164_SC68_cr.LB19003_LB19003.ACTTGTTAGACGCAAC-1	0.144353	treated
GSM4104164_SC68_cr.LB19003_LB19003.ACTTGTTTCAACACCA-1	-0.11158	treated
GSM4104164_SC68_cr.LB19003_LB19003.ACTTGTTTCACATGCA-1	0.270306	treated
GSM4104164_SC68_cr.LB19003_LB19003.ACTTTCATCTTACCGC-1	0.410995	treated
GSM4104164_SC68_cr.LB19003_LB19003.AGAATAGCACCAGGCT-1	-0.147983	treated
GSM4104164_SC68_cr.LB19003_LB19003.AGAATAGCAGTCACTA-1	-0.396013	treated
GSM4104164_SC68_cr.LB19003_LB19003.AGACGTTAGCGCTTAT-1	-0.236447	treated
GSM4104164_SC68_cr.LB19003_LB19003.AGACGTTAGGATTCGG-1	-0.290292	treated
GSM4104164_SC68_cr.LB19003_LB19003.AGACGTTAGGCAAAGA-1	0.746881	treated
GSM4104164_SC68_cr.LB19003_LB19003.AGACGTTCAAGCTGAG-1	0.346059	treated
GSM4104164_SC68_cr.LB19003_LB19003.AGACGTTCAGGAACGT-1	-0.287588	treated
GSM4104164_SC68_cr.LB19003_LB19003.AGACGTTCATGAACCT-1	-0.202238	treated
GSM4104164_SC68_cr.LB19003_LB19003.AGACGTTGTCTCAACA-1	0.879149	treated
GSM4104164_SC68_cr.LB19003_LB19003.AGACGTTGTTGAGGTG-1	-0.238481	treated
GSM4104164_SC68_cr.LB19003_LB19003.AGAGCGAGTAGCGATG-1	-0.238481	treated
GSM4104164_SC68_cr.LB19003_LB19003.AGAGCGAGTCGCGAAA-1	0.0185842	treated
GSM4104164_SC68_cr.LB19003_LB19003.AGAGCGAGTGCACGAA-1	0.0599631	treated
GSM4104164_SC68_cr.LB19003_LB19003.AGAGCTTAGACATAAC-1	0.389572	treated
GSM4104164_SC68_cr.LB19003_LB19003.AGAGCTTAGGAGTTTA-1	-0.128466	treated
GSM4104164_SC68_cr.LB19003_LB19003.AGAGCTTTCTACGAGT-1	-0.228449	treated
GSM4104164_SC68_cr.LB19003_LB19003.AGAGCTTTCTTCAACT-1	-0.355262	treated
GSM4104164_SC68_cr.LB19003_LB19003.AGAGTGGAGCAGGTCA-1	0.855195	treated
GSM4104164_SC68_cr.LB19003_LB19003.AGAGTGGGTGAGGGTT-1	-0.115894	treated
GSM4104164_SC68_cr.LB19003_LB19003.AGAGTGGTCTCGTATT-1	0.640222	treated
GSM4104164_SC68_cr.LB19003_LB19003.AGATCTGCAACGATGG-1	0.0607543	treated
GSM4104164_SC68_cr.LB19003_LB19003.AGATCTGTCACGGTTA-1	0.0432481	treated
GSM4104164_SC68_cr.LB19003_LB19003.AGATTGCAGTACATGA-1	0.214141	treated
GSM4104164_SC68_cr.LB19003_LB19003.AGATTGCCACCAACCG-1	-0.172797	treated
GSM4104164_SC68_cr.LB19003_LB19003.AGATTGCCATGTCGAT-1	-0.203973	treated
GSM4104164_SC68_cr.LB19003_LB19003.AGATTGCTCATGTAGC-1	-0.126105	treated
GSM4104164_SC68_cr.LB19003_LB19003.AGCAGCCGTGAGGCTA-1	0.112978	treated
GSM4104164_SC68_cr.LB19003_LB19003.AGCAGCCGTTAAGACA-1	-0.201244	treated
GSM4104164_SC68_cr.LB19003_LB19003.AGCAGCCTCGTACCGG-1	0.143792	treated
GSM4104164_SC68_cr.LB19003_LB19003.AGCAGCCTCTCCAGGG-1	-0.0979176	treated
GSM4104164_SC68_cr.LB19003_LB19003.AGCATACAGGCTCAGA-1	-0.032557	treated
GSM4104164_SC68_cr.LB19003_LB19003.AGCATACCATTTCACT-1	0.00898519	treated
GSM4104164_SC68_cr.LB19003_LB19003.AGCATACTCGAATGCT-1	0.0945378	treated
GSM4104164_SC68_cr.LB19003_LB19003.AGCCTAAAGCTAGCCC-1	0.493961	treated
GSM4104164_SC68_cr.LB19003_LB19003.AGCCTAACATCATCCC-1	-0.0107039	treated
GSM4104164_SC68_cr.LB19003_LB19003.AGCCTAAGTAAGCACG-1	0.162002	treated
GSM4104164_SC68_cr.LB19003_LB19003.AGCGTATTCGAGAGCA-1	0.242843	treated
GSM4104164_SC68_cr.LB19003_LB19003.AGCGTCGAGTTACGGG-1	0.273382	treated
GSM4104164_SC68_cr.LB19003_LB19003.AGCGTCGCAAGAGGCT-1	0.78149	treated
GSM4104164_SC68_cr.LB19003_LB19003.AGCGTCGCATAGGATA-1	-0.187973	treated
GSM4104164_SC68_cr.LB19003_LB19003.AGCGTCGGTAAATACG-1	0.90337	treated
GSM4104164_SC68_cr.LB19003_LB19003.AGCGTCGGTTAAGACA-1	0.0289651	treated
GSM4104164_SC68_cr.LB19003_LB19003.AGCGTCGTCGAATGCT-1	-0.107357	treated
GSM4104164_SC68_cr.LB19003_LB19003.AGCTCCTAGAAACGAG-1	0.586508	treated
GSM4104164_SC68_cr.LB19003_LB19003.AGCTCCTAGAATGTTG-1	0.194986	treated
GSM4104164_SC68_cr.LB19003_LB19003.AGCTCCTAGGGTGTGT-1	-0.0407213	treated
GSM4104164_SC68_cr.LB19003_LB19003.AGCTCCTAGGGTTTCT-1	0.0648651	treated
GSM4104164_SC68_cr.LB19003_LB19003.AGCTCCTAGGTGCTTT-1	-0.193944	treated
GSM4104164_SC68_cr.LB19003_LB19003.AGCTCCTAGTGAACAT-1	0.186132	treated
GSM4104164_SC68_cr.LB19003_LB19003.AGCTCCTTCTGCCAGG-1	-0.423039	treated
GSM4104164_SC68_cr.LB19003_LB19003.AGCTCTCCAAGGTTCT-1	-0.00273471	treated
GSM4104164_SC68_cr.LB19003_LB19003.AGCTCTCGTATAAACG-1	0.096735	treated
GSM4104164_SC68_cr.LB19003_LB19003.AGCTCTCGTATCGCAT-1	-0.234327	treated
GSM4104164_SC68_cr.LB19003_LB19003.AGCTCTCGTCTAGAGG-1	-0.0414897	treated
GSM4104164_SC68_cr.LB19003_LB19003.AGCTCTCTCCAGAAGG-1	-0.113382	treated
GSM4104164_SC68_cr.LB19003_LB19003.AGCTTGAAGAAGGCCT-1	0.531617	treated
GSM4104164_SC68_cr.LB19003_LB19003.AGCTTGACACATCCAA-1	-0.268918	treated
GSM4104164_SC68_cr.LB19003_LB19003.AGCTTGAGTAAGTGGC-1	0.08628	treated
GSM4104164_SC68_cr.LB19003_LB19003.AGCTTGATCGGACAAG-1	0.19924	treated
GSM4104164_SC68_cr.LB19003_LB19003.AGGCCACAGAGACGAA-1	0.184993	treated
GSM4104164_SC68_cr.LB19003_LB19003.AGGCCACAGGGAACGG-1	0.216373	treated
GSM4104164_SC68_cr.LB19003_LB19003.AGGCCACCAAGTTAAG-1	0.483332	treated
GSM4104164_SC68_cr.LB19003_LB19003.AGGCCACCAGACAGGT-1	-0.166402	treated
GSM4104164_SC68_cr.LB19003_LB19003.AGGCCACCATCTCGCT-1	-0.118289	treated
GSM4104164_SC68_cr.LB19003_LB19003.AGGCCACGTAGGGACT-1	0.116029	treated
GSM4104164_SC68_cr.LB19003_LB19003.AGGCCACTCATGGTCA-1	0.315511	treated
GSM4104164_SC68_cr.LB19003_LB19003.AGGCCGTAGGCGATAC-1	0.0516695	treated
GSM4104164_SC68_cr.LB19003_LB19003.AGGCCGTCAAGGACTG-1	0.32506	treated
GSM4104164_SC68_cr.LB19003_LB19003.AGGCCGTCATACTACG-1	0.673138	treated
GSM4104164_SC68_cr.LB19003_LB19003.AGGCCGTTCAGAGACG-1	-0.119999	treated
GSM4104164_SC68_cr.LB19003_LB19003.AGGCCGTTCGGCGGTT-1	0.434082	treated
GSM4104164_SC68_cr.LB19003_LB19003.AGGCCGTTCGTCTGCT-1	0.205536	treated
GSM4104164_SC68_cr.LB19003_LB19003.AGGCCGTTCTCTGAGA-1	-0.0894986	treated
GSM4104164_SC68_cr.LB19003_LB19003.AGGGAGTGTACTCTCC-1	0.32541	treated
GSM4104164_SC68_cr.LB19003_LB19003.AGGGAGTGTGCAACTT-1	0.237984	treated
GSM4104164_SC68_cr.LB19003_LB19003.AGGGATGAGTGTGAAT-1	0.0771424	treated
GSM4104164_SC68_cr.LB19003_LB19003.AGGGATGCAGGACCCT-1	0.180243	treated
GSM4104164_SC68_cr.LB19003_LB19003.AGGGATGGTCGAATCT-1	-0.0694913	treated
GSM4104164_SC68_cr.LB19003_LB19003.AGGGATGGTCTGCAAT-1	0.42543	treated
GSM4104164_SC68_cr.LB19003_LB19003.AGGGATGGTTTGTTTC-1	0.028823	treated
GSM4104164_SC68_cr.LB19003_LB19003.AGGGATGTCTTCGGTC-1	-0.0709168	treated
GSM4104164_SC68_cr.LB19003_LB19003.AGGGTGAAGACGCAAC-1	-0.143437	treated
GSM4104164_SC68_cr.LB19003_LB19003.AGGGTGAAGTCATGCT-1	-0.00215241	treated
GSM4104164_SC68_cr.LB19003_LB19003.AGGGTGAGTCGGCACT-1	0.78449	treated
GSM4104164_SC68_cr.LB19003_LB19003.AGGGTGATCCCACTTG-1	-0.11158	treated
GSM4104164_SC68_cr.LB19003_LB19003.AGGGTGATCGGTGTTA-1	0.138064	treated
GSM4104164_SC68_cr.LB19003_LB19003.AGGGTGATCTTGCAAG-1	0.0492752	treated
GSM4104164_SC68_cr.LB19003_LB19003.AGGTCATAGACGACGT-1	-0.287588	treated
GSM4104164_SC68_cr.LB19003_LB19003.AGGTCATAGATCTGCT-1	-0.163669	treated
GSM4104164_SC68_cr.LB19003_LB19003.AGGTCATAGGAGCGTT-1	-0.130228	treated
GSM4104164_SC68_cr.LB19003_LB19003.AGGTCATCAAACAACA-1	0.467389	treated
GSM4104164_SC68_cr.LB19003_LB19003.AGGTCATCAGCAGTTT-1	0.358739	treated
GSM4104164_SC68_cr.LB19003_LB19003.AGGTCATCAGCTTCGG-1	0.100836	treated
GSM4104164_SC68_cr.LB19003_LB19003.AGGTCATCATAGAAAC-1	-0.0992801	treated
GSM4104164_SC68_cr.LB19003_LB19003.AGGTCATGTCTCCCTA-1	0.248664	treated
GSM4104164_SC68_cr.LB19003_LB19003.AGGTCCGAGACAATAC-1	-0.287588	treated
GSM4104164_SC68_cr.LB19003_LB19003.AGGTCCGAGCTAGCCC-1	-0.252746	treated
GSM4104164_SC68_cr.LB19003_LB19003.AGGTCCGCACAAGACG-1	-0.285194	treated
GSM4104164_SC68_cr.LB19003_LB19003.AGGTCCGCAGCTGTTA-1	-0.0979176	treated
GSM4104164_SC68_cr.LB19003_LB19003.AGGTCCGGTGCACTTA-1	-0.119999	treated
GSM4104164_SC68_cr.LB19003_LB19003.AGTAGTCCACACCGCA-1	0.567768	treated
GSM4104164_SC68_cr.LB19003_LB19003.AGTAGTCTCGGAGCAA-1	0.695458	treated
GSM4104164_SC68_cr.LB19003_LB19003.AGTCTTTAGAGGTTAT-1	-0.14382	treated
GSM4104164_SC68_cr.LB19003_LB19003.AGTCTTTAGGACAGAA-1	0.513759	treated
GSM4104164_SC68_cr.LB19003_LB19003.AGTCTTTAGTGCCAGA-1	0.721993	treated
GSM4104164_SC68_cr.LB19003_LB19003.AGTCTTTCACCTCGGA-1	-0.0683588	treated
GSM4104164_SC68_cr.LB19003_LB19003.AGTCTTTCAGCATACT-1	-0.309669	treated
GSM4104164_SC68_cr.LB19003_LB19003.AGTCTTTTCTTGGGTA-1	0.327637	treated
GSM4104164_SC68_cr.LB19003_LB19003.AGTGAGGGTATGAATG-1	-0.187973	treated
GSM4104164_SC68_cr.LB19003_LB19003.AGTGAGGGTCGAGTTT-1	-0.174567	treated
GSM4104164_SC68_cr.LB19003_LB19003.AGTGAGGGTTCACCTC-1	0.0561542	treated
GSM4104164_SC68_cr.LB19003_LB19003.AGTGGGACATCGTCGG-1	0.592195	treated
GSM4104164_SC68_cr.LB19003_LB19003.AGTGGGAGTCACTTCC-1	-0.0882233	treated
GSM4104164_SC68_cr.LB19003_LB19003.AGTGGGATCCCGACTT-1	0.482946	treated
GSM4104164_SC68_cr.LB19003_LB19003.AGTGTCAAGCTGTCTA-1	-0.0570717	treated
GSM4104164_SC68_cr.LB19003_LB19003.AGTGTCACAAAGCAAT-1	-0.163669	treated
GSM4104164_SC68_cr.LB19003_LB19003.AGTGTCACATAAAGGT-1	0.341172	treated
GSM4104164_SC68_cr.LB19003_LB19003.AGTGTCACATAACCTG-1	0.331464	treated
GSM4104164_SC68_cr.LB19003_LB19003.AGTGTCACATGAGCGA-1	0.159845	treated
GSM4104164_SC68_cr.LB19003_LB19003.AGTGTCAGTACTTCTT-1	0.143221	treated
GSM4104164_SC68_cr.LB19003_LB19003.AGTTGGTAGATCCTGT-1	-0.11158	treated
GSM4104164_SC68_cr.LB19003_LB19003.AGTTGGTGTTGCGTTA-1	-0.163669	treated
GSM4104164_SC68_cr.LB19003_LB19003.AGTTGGTTCAAGGCTT-1	-0.355262	treated
GSM4104164_SC68_cr.LB19003_LB19003.ATAACGCAGTCGTTTG-1	-0.0606811	treated
GSM4104164_SC68_cr.LB19003_LB19003.ATAACGCGTAAATGAC-1	0.0456436	treated
GSM4104164_SC68_cr.LB19003_LB19003.ATAACGCTCAGCTCTC-1	0.868202	treated
GSM4104164_SC68_cr.LB19003_LB19003.ATAACGCTCATACGGT-1	0.00709571	treated
GSM4104164_SC68_cr.LB19003_LB19003.ATAACGCTCTGATTCT-1	-0.193944	treated
GSM4104164_SC68_cr.LB19003_LB19003.ATAAGAGGTTATCACG-1	-0.00168044	treated
GSM4104164_SC68_cr.LB19003_LB19003.ATAAGAGTCAATCACG-1	0.41702	treated
GSM4104164_SC68_cr.LB19003_LB19003.ATAAGAGTCACATAGC-1	0.0259167	treated
GSM4104164_SC68_cr.LB19003_LB19003.ATAGACCAGTGAACAT-1	-0.00250389	treated
GSM4104164_SC68_cr.LB19003_LB19003.ATAGACCCACAAGACG-1	-0.163197	treated
GSM4104164_SC68_cr.LB19003_LB19003.ATAGACCTCAAAGTAG-1	0.144042	treated
GSM4104164_SC68_cr.LB19003_LB19003.ATCACGAAGCGATATA-1	-0.00250389	treated
GSM4104164_SC68_cr.LB19003_LB19003.ATCACGACAAGCTGAG-1	-0.336695	treated
GSM4104164_SC68_cr.LB19003_LB19003.ATCACGAGTCTCTCGT-1	0.0683245	treated
GSM4104164_SC68_cr.LB19003_LB19003.ATCACGAGTGACGGTA-1	0.359595	treated
GSM4104164_SC68_cr.LB19003_LB19003.ATCACGATCAAGATCC-1	-0.161454	treated
GSM4104164_SC68_cr.LB19003_LB19003.ATCATCTAGATCGATA-1	-0.255475	treated
GSM4104164_SC68_cr.LB19003_LB19003.ATCATCTAGCTCCCAG-1	-0.0152644	treated
GSM4104164_SC68_cr.LB19003_LB19003.ATCATCTCACCATCCT-1	0.373159	treated
GSM4104164_SC68_cr.LB19003_LB19003.ATCATCTCAGACGCAA-1	0.238911	treated
GSM4104164_SC68_cr.LB19003_LB19003.ATCATCTGTATGAAAC-1	0.0336834	treated
GSM4104164_SC68_cr.LB19003_LB19003.ATCATGGAGATGGCGT-1	0.246685	treated
GSM4104164_SC68_cr.LB19003_LB19003.ATCATGGAGCTACCGC-1	-0.147025	treated
GSM4104164_SC68_cr.LB19003_LB19003.ATCATGGAGCTGCAAG-1	0.959545	treated
GSM4104164_SC68_cr.LB19003_LB19003.ATCATGGAGTGTTGAA-1	0.0920254	treated
GSM4104164_SC68_cr.LB19003_LB19003.ATCATGGCAAACAACA-1	0.00169736	treated
GSM4104164_SC68_cr.LB19003_LB19003.ATCATGGCAAGCGTAG-1	-0.287588	treated
GSM4104164_SC68_cr.LB19003_LB19003.ATCATGGCAATACGCT-1	-0.147983	treated
GSM4104164_SC68_cr.LB19003_LB19003.ATCATGGCAGCTCCGA-1	-0.0252473	treated
GSM4104164_SC68_cr.LB19003_LB19003.ATCATGGGTAAGGGAA-1	0.103918	treated
GSM4104164_SC68_cr.LB19003_LB19003.ATCATGGGTCAGAATA-1	-0.355262	treated
GSM4104164_SC68_cr.LB19003_LB19003.ATCATGGGTGATAAGT-1	0.0359028	treated
GSM4104164_SC68_cr.LB19003_LB19003.ATCATGGTCCGTACAA-1	-0.0377156	treated
GSM4104164_SC68_cr.LB19003_LB19003.ATCCGAAAGCCGCCTA-1	0.00920412	treated
GSM4104164_SC68_cr.LB19003_LB19003.ATCCGAACATATACGC-1	-0.373931	treated
GSM4104164_SC68_cr.LB19003_LB19003.ATCCGAACATGCCTAA-1	0.149884	treated
GSM4104164_SC68_cr.LB19003_LB19003.ATCCGAATCAGAGACG-1	0.347157	treated
GSM4104164_SC68_cr.LB19003_LB19003.ATCCGAATCATTTGGG-1	0.217991	treated
GSM4104164_SC68_cr.LB19003_LB19003.ATCGAGTAGCCAGTTT-1	-0.163669	treated
GSM4104164_SC68_cr.LB19003_LB19003.ATCGAGTCAGATCCAT-1	-0.201244	treated
GSM4104164_SC68_cr.LB19003_LB19003.ATCTACTTCTTATCTG-1	-0.280288	treated
GSM4104164_SC68_cr.LB19003_LB19003.ATCTGCCCATCAGTAC-1	0.221064	treated
GSM4104164_SC68_cr.LB19003_LB19003.ATCTGCCGTGGGTATG-1	0.227308	treated
GSM4104164_SC68_cr.LB19003_LB19003.ATGAGGGCATGGTCAT-1	-0.203973	treated
GSM4104164_SC68_cr.LB19003_LB19003.ATGAGGGGTACGCTGC-1	0.233463	treated
GSM4104164_SC68_cr.LB19003_LB19003.ATGAGGGGTATTCTCT-1	-0.214177	treated
GSM4104164_SC68_cr.LB19003_LB19003.ATGAGGGGTTTGACAC-1	0.246521	treated
GSM4104164_SC68_cr.LB19003_LB19003.ATGAGGGTCAGGTTCA-1	-0.201244	treated
GSM4104164_SC68_cr.LB19003_LB19003.ATGAGGGTCCGAACGC-1	0.118183	treated
GSM4104164_SC68_cr.LB19003_LB19003.ATGAGGGTCGCTTGTC-1	-0.0341805	treated
GSM4104164_SC68_cr.LB19003_LB19003.ATGCGATAGTGACTCT-1	-0.115539	treated
GSM4104164_SC68_cr.LB19003_LB19003.ATGCGATAGTGCCAGA-1	-0.139377	treated
GSM4104164_SC68_cr.LB19003_LB19003.ATGCGATGTCTCAACA-1	0.0956877	treated
GSM4104164_SC68_cr.LB19003_LB19003.ATGCGATGTGCCTGCA-1	-0.143532	treated
GSM4104164_SC68_cr.LB19003_LB19003.ATGCGATTCCGCATCT-1	0.542925	treated
GSM4104164_SC68_cr.LB19003_LB19003.ATGGGAGCACATAACC-1	-0.312064	treated
GSM4104164_SC68_cr.LB19003_LB19003.ATGGGAGTCCAATGGT-1	-0.289982	treated
GSM4104164_SC68_cr.LB19003_LB19003.ATGGGAGTCTGCAGTA-1	-0.201244	treated
GSM4104164_SC68_cr.LB19003_LB19003.ATGTGTGTCACGACTA-1	-0.457881	treated
GSM4104164_SC68_cr.LB19003_LB19003.ATGTGTGTCCACTGGG-1	1.11109	treated
GSM4104164_SC68_cr.LB19003_LB19003.ATGTGTGTCCTACAGA-1	-0.180768	treated
GSM4104164_SC68_cr.LB19003_LB19003.ATGTGTGTCTACTTAC-1	0.320939	treated
GSM4104164_SC68_cr.LB19003_LB19003.ATGTGTGTCTCCGGTT-1	-0.184261	treated
GSM4104164_SC68_cr.LB19003_LB19003.ATTACTCAGATAGCAT-1	0.856434	treated
GSM4104164_SC68_cr.LB19003_LB19003.ATTACTCCACAGAGGT-1	-0.195529	treated
GSM4104164_SC68_cr.LB19003_LB19003.ATTACTCCAGACGCTC-1	0.478557	treated
GSM4104164_SC68_cr.LB19003_LB19003.ATTACTCCAGCCTATA-1	0.453429	treated
GSM4104164_SC68_cr.LB19003_LB19003.ATTACTCTCAGCCTAA-1	-0.309669	treated
GSM4104164_SC68_cr.LB19003_LB19003.ATTACTCTCGAACGGA-1	0.00389485	treated
GSM4104164_SC68_cr.LB19003_LB19003.ATTATCCAGTGAAGTT-1	-0.285194	treated
GSM4104164_SC68_cr.LB19003_LB19003.ATTATCCCAGGATTGG-1	-0.30052	treated
GSM4104164_SC68_cr.LB19003_LB19003.ATTATCCGTCTAGTGT-1	-0.214177	treated
GSM4104164_SC68_cr.LB19003_LB19003.ATTGGACCAGTACACT-1	-0.26821	treated
GSM4104164_SC68_cr.LB19003_LB19003.ATTGGACGTGCTCTTC-1	0.0232681	treated
GSM4104164_SC68_cr.LB19003_LB19003.ATTGGACTCAACACCA-1	-0.255475	treated
GSM4104164_SC68_cr.LB19003_LB19003.ATTGGTGCACTGCCAG-1	-0.249541	treated
GSM4104164_SC68_cr.LB19003_LB19003.ATTGGTGCATCTCCCA-1	0.179467	treated
GSM4104164_SC68_cr.LB19003_LB19003.ATTGGTGGTCTCTCTG-1	0.0260012	treated
GSM4104164_SC68_cr.LB19003_LB19003.ATTGGTGGTTGACGTT-1	-0.0709168	treated
GSM4104164_SC68_cr.LB19003_LB19003.ATTGGTGTCGCCATAA-1	-0.287588	treated
GSM4104164_SC68_cr.LB19003_LB19003.ATTTCTGTCAGTTTGG-1	-0.163848	treated
GSM4104164_SC68_cr.LB19003_LB19003.CAACCAAAGCGCCTTG-1	-0.152137	treated
GSM4104164_SC68_cr.LB19003_LB19003.CAACCAAAGGTCGGAT-1	-0.152137	treated
GSM4104164_SC68_cr.LB19003_LB19003.CAACCAAAGTGACATA-1	0.0400323	treated
GSM4104164_SC68_cr.LB19003_LB19003.CAACCAACACACAGAG-1	-0.457881	treated
GSM4104164_SC68_cr.LB19003_LB19003.CAACCAACACTAAGTC-1	-0.286187	treated
GSM4104164_SC68_cr.LB19003_LB19003.CAACCAAGTGGGTCAA-1	-0.0630755	treated
GSM4104164_SC68_cr.LB19003_LB19003.CAACCAATCAGAGGTG-1	0.114802	treated
GSM4104164_SC68_cr.LB19003_LB19003.CAACCTCAGTACGTAA-1	0.493811	treated
GSM4104164_SC68_cr.LB19003_LB19003.CAACCTCTCGAATCCA-1	0.00838581	treated
GSM4104164_SC68_cr.LB19003_LB19003.CAACCTCTCTGGCGAC-1	-0.216571	treated
GSM4104164_SC68_cr.LB19003_LB19003.CAACTAGCACGAGAGT-1	0.28082	treated
GSM4104164_SC68_cr.LB19003_LB19003.CAACTAGCACTCAGGC-1	0.533852	treated
GSM4104164_SC68_cr.LB19003_LB19003.CAACTAGCATGATCCA-1	-0.127866	treated
GSM4104164_SC68_cr.LB19003_LB19003.CAACTAGGTGCCTTGG-1	-0.259162	treated
GSM4104164_SC68_cr.LB19003_LB19003.CAACTAGGTTGTACAC-1	-0.289982	treated
GSM4104164_SC68_cr.LB19003_LB19003.CAAGAAAAGCTAGGCA-1	0.0189178	treated
GSM4104164_SC68_cr.LB19003_LB19003.CAAGAAAAGGCCCTCA-1	0.389456	treated
GSM4104164_SC68_cr.LB19003_LB19003.CAAGAAACAGACAAAT-1	0.017162	treated
GSM4104164_SC68_cr.LB19003_LB19003.CAAGAAACAGCTGCAC-1	-0.287588	treated
GSM4104164_SC68_cr.LB19003_LB19003.CAAGAAACAGTAACGG-1	0.185027	treated
GSM4104164_SC68_cr.LB19003_LB19003.CAAGAAACATGCCTAA-1	-0.0681879	treated
GSM4104164_SC68_cr.LB19003_LB19003.CAAGAAAGTAGCTCCG-1	-0.249541	treated
GSM4104164_SC68_cr.LB19003_LB19003.CAAGAAAGTCTCATCC-1	0.41923	treated
GSM4104164_SC68_cr.LB19003_LB19003.CAAGAAAGTGAGCGAT-1	0.160284	treated
GSM4104164_SC68_cr.LB19003_LB19003.CAAGAAAGTGATGTGG-1	0.125173	treated
GSM4104164_SC68_cr.LB19003_LB19003.CAAGATCCAAGGGTCA-1	-0.175212	treated
GSM4104164_SC68_cr.LB19003_LB19003.CAAGATCCAATGTTGC-1	0.349283	treated
GSM4104164_SC68_cr.LB19003_LB19003.CAAGATCGTATGAATG-1	-0.371537	treated
GSM4104164_SC68_cr.LB19003_LB19003.CAAGATCTCTCAAGTG-1	0.401328	treated
GSM4104164_SC68_cr.LB19003_LB19003.CAAGGCCAGGACTGGT-1	0.0649997	treated
GSM4104164_SC68_cr.LB19003_LB19003.CAAGGCCAGTGGGATC-1	0.342837	treated
GSM4104164_SC68_cr.LB19003_LB19003.CAAGGCCCACACGCTG-1	1.5454	treated
GSM4104164_SC68_cr.LB19003_LB19003.CAAGTTGAGTTCCACA-1	-0.309669	treated
GSM4104164_SC68_cr.LB19003_LB19003.CAAGTTGCACTTAAGC-1	0.875051	treated
GSM4104164_SC68_cr.LB19003_LB19003.CAAGTTGCAGCATGAG-1	-0.324824	treated
GSM4104164_SC68_cr.LB19003_LB19003.CAAGTTGGTCGAATCT-1	-0.21841	treated
GSM4104164_SC68_cr.LB19003_LB19003.CACAAACAGAATAGGG-1	0.346733	treated
GSM4104164_SC68_cr.LB19003_LB19003.CACAAACTCTCTAAGG-1	-0.11158	treated
GSM4104164_SC68_cr.LB19003_LB19003.CACACAAAGATAGCAT-1	0.029966	treated
GSM4104164_SC68_cr.LB19003_LB19003.CACACAAAGTAGGCCA-1	0.546251	treated
GSM4104164_SC68_cr.LB19003_LB19003.CACACAACACCACGTG-1	0.259123	treated
GSM4104164_SC68_cr.LB19003_LB19003.CACACAACAGATGAGC-1	-0.309669	treated
GSM4104164_SC68_cr.LB19003_LB19003.CACACAAGTTGTCTTT-1	0.178672	treated
GSM4104164_SC68_cr.LB19003_LB19003.CACACAATCAGAAATG-1	0.354708	treated
GSM4104164_SC68_cr.LB19003_LB19003.CACACCTCACGCTTTC-1	-0.184969	treated
GSM4104164_SC68_cr.LB19003_LB19003.CACACCTGTGCAGTAG-1	0.0289582	treated
GSM4104164_SC68_cr.LB19003_LB19003.CACACCTTCAACGCTA-1	-0.148153	treated
GSM4104164_SC68_cr.LB19003_LB19003.CACACCTTCAGCTCTC-1	-0.202238	treated
GSM4104164_SC68_cr.LB19003_LB19003.CACACCTTCGTCGTTC-1	-0.168797	treated
GSM4104164_SC68_cr.LB19003_LB19003.CACACCTTCTGCGGCA-1	0.0294941	treated
GSM4104164_SC68_cr.LB19003_LB19003.CACACTCAGTCAATAG-1	-0.0671476	treated
GSM4104164_SC68_cr.LB19003_LB19003.CACACTCCACTTACGA-1	0.584613	treated
GSM4104164_SC68_cr.LB19003_LB19003.CACACTCGTCTTCGTC-1	0.589353	treated
GSM4104164_SC68_cr.LB19003_LB19003.CACACTCGTGATGTCT-1	0.304713	treated
GSM4104164_SC68_cr.LB19003_LB19003.CACACTCGTGGCGAAT-1	0.114706	treated
GSM4104164_SC68_cr.LB19003_LB19003.CACACTCGTGTTCGAT-1	-0.252746	treated
GSM4104164_SC68_cr.LB19003_LB19003.CACAGGCAGACTTGAA-1	-0.312064	treated
GSM4104164_SC68_cr.LB19003_LB19003.CACAGGCCACAGGCCT-1	0.149742	treated
GSM4104164_SC68_cr.LB19003_LB19003.CACAGGCCAGACAAGC-1	0.0958245	treated
GSM4104164_SC68_cr.LB19003_LB19003.CACAGGCCATCCGCGA-1	0.201549	treated
GSM4104164_SC68_cr.LB19003_LB19003.CACAGGCGTTCCACTC-1	-0.373931	treated
GSM4104164_SC68_cr.LB19003_LB19003.CACAGGCTCCGTACAA-1	0.941318	treated
GSM4104164_SC68_cr.LB19003_LB19003.CACAGTAAGGTGCTAG-1	-0.457881	treated
GSM4104164_SC68_cr.LB19003_LB19003.CACAGTACATAACCTG-1	-0.127833	treated
GSM4104164_SC68_cr.LB19003_LB19003.CACAGTAGTTCAACCA-1	0.00709571	treated
GSM4104164_SC68_cr.LB19003_LB19003.CACAGTATCCACGTGG-1	-0.0575866	treated
GSM4104164_SC68_cr.LB19003_LB19003.CACAGTATCTGAGTGT-1	-0.0508465	treated
GSM4104164_SC68_cr.LB19003_LB19003.CACATAGCAATGAAAC-1	-0.0800586	treated
GSM4104164_SC68_cr.LB19003_LB19003.CACATTTGTTTGACTG-1	-0.339089	treated
GSM4104164_SC68_cr.LB19003_LB19003.CACATTTTCAACACCA-1	-0.259162	treated
GSM4104164_SC68_cr.LB19003_LB19003.CACATTTTCAACTCTT-1	-0.055733	treated
GSM4104164_SC68_cr.LB19003_LB19003.CACATTTTCTGCAGTA-1	-0.0743362	treated
GSM4104164_SC68_cr.LB19003_LB19003.CACCACTAGACGCAAC-1	-0.0467764	treated
GSM4104164_SC68_cr.LB19003_LB19003.CACCACTCACATAACC-1	0.478266	treated
GSM4104164_SC68_cr.LB19003_LB19003.CACCAGGAGTACACCT-1	1.27306	treated
GSM4104164_SC68_cr.LB19003_LB19003.CACCAGGCATAGTAAG-1	-0.26821	treated
GSM4104164_SC68_cr.LB19003_LB19003.CACCTTGCAGTTCATG-1	0.237546	treated
GSM4104164_SC68_cr.LB19003_LB19003.CACCTTGGTAGAAAGG-1	-0.268918	treated
GSM4104164_SC68_cr.LB19003_LB19003.CACCTTGTCAGGTAAA-1	0.256054	treated
GSM4104164_SC68_cr.LB19003_LB19003.CACCTTGTCGAATGGG-1	0.0382473	treated
GSM4104164_SC68_cr.LB19003_LB19003.CACCTTGTCTAGCACA-1	-0.371537	treated
GSM4104164_SC68_cr.LB19003_LB19003.CACTCCAAGGAATTAC-1	0.290748	treated
GSM4104164_SC68_cr.LB19003_LB19003.CACTCCATCAGAAATG-1	-0.0424317	treated
GSM4104164_SC68_cr.LB19003_LB19003.CACTCCATCCTCATTA-1	-0.183955	treated
GSM4104164_SC68_cr.LB19003_LB19003.CAGAATCAGTGAACGC-1	0.575945	treated
GSM4104164_SC68_cr.LB19003_LB19003.CAGAATCTCCCAAGTA-1	0.22192	treated
GSM4104164_SC68_cr.LB19003_LB19003.CAGAATCTCTACCAGA-1	0.398974	treated
GSM4104164_SC68_cr.LB19003_LB19003.CAGAATCTCTGCGGCA-1	-0.0336803	treated
GSM4104164_SC68_cr.LB19003_LB19003.CAGAGAGCAGTAACGG-1	0.0453167	treated
GSM4104164_SC68_cr.LB19003_LB19003.CAGAGAGCATCGGAAG-1	0.223321	treated
GSM4104164_SC68_cr.LB19003_LB19003.CAGAGAGTCATGGTCA-1	-0.355262	treated
GSM4104164_SC68_cr.LB19003_LB19003.CAGATCACAGCCTGTG-1	0.267008	treated
GSM4104164_SC68_cr.LB19003_LB19003.CAGATCATCCGCAGTG-1	0.00325209	treated
GSM4104164_SC68_cr.LB19003_LB19003.CAGATCATCTTGACGA-1	0.798814	treated
GSM4104164_SC68_cr.LB19003_LB19003.CAGCAGCAGCCAGTTT-1	0.0670579	treated
GSM4104164_SC68_cr.LB19003_LB19003.CAGCAGCAGCCGCCTA-1	-0.252746	treated
GSM4104164_SC68_cr.LB19003_LB19003.CAGCAGCAGGCTACGA-1	-0.0383574	treated
GSM4104164_SC68_cr.LB19003_LB19003.CAGCAGCCAACGCACC-1	0.394838	treated
GSM4104164_SC68_cr.LB19003_LB19003.CAGCAGCCAAGTTAAG-1	-0.324824	treated
GSM4104164_SC68_cr.LB19003_LB19003.CAGCAGCCATCACCCT-1	0.00389485	treated
GSM4104164_SC68_cr.LB19003_LB19003.CAGCAGCCATCGGACC-1	0.559539	treated
GSM4104164_SC68_cr.LB19003_LB19003.CAGCAGCGTCTTCTCG-1	0.487872	treated
GSM4104164_SC68_cr.LB19003_LB19003.CAGCAGCGTTAAGGGC-1	-0.0528825	treated
GSM4104164_SC68_cr.LB19003_LB19003.CAGCATAAGGCATGTG-1	0.0864695	treated
GSM4104164_SC68_cr.LB19003_LB19003.CAGCATACAAGCCCAC-1	-0.153131	treated
GSM4104164_SC68_cr.LB19003_LB19003.CAGCCGAGTAGAAGGA-1	-0.203948	treated
GSM4104164_SC68_cr.LB19003_LB19003.CAGCCGAGTTGACGTT-1	-0.0586564	treated
GSM4104164_SC68_cr.LB19003_LB19003.CAGCCGATCACAAACC-1	-0.230974	treated
GSM4104164_SC68_cr.LB19003_LB19003.CAGCCGATCCGTAGTA-1	-0.0708919	treated
GSM4104164_SC68_cr.LB19003_LB19003.CAGCGACTCACGACTA-1	0.183094	treated
GSM4104164_SC68_cr.LB19003_LB19003.CAGCGACTCGCTTAGA-1	-0.268918	treated
GSM4104164_SC68_cr.LB19003_LB19003.CAGCTAAAGACAATAC-1	0.272004	treated
GSM4104164_SC68_cr.LB19003_LB19003.CAGCTAAAGTCGAGTG-1	0.174049	treated
GSM4104164_SC68_cr.LB19003_LB19003.CAGCTAACACCATGTA-1	-0.0377156	treated
GSM4104164_SC68_cr.LB19003_LB19003.CAGCTAAGTGAAATCA-1	0.11227	treated
GSM4104164_SC68_cr.LB19003_LB19003.CAGCTAAGTGATAAAC-1	0.0526375	treated
GSM4104164_SC68_cr.LB19003_LB19003.CAGCTAAGTGCACGAA-1	-0.423039	treated
GSM4104164_SC68_cr.LB19003_LB19003.CAGCTAATCCATGAGT-1	0.0599799	treated
GSM4104164_SC68_cr.LB19003_LB19003.CAGCTGGCACGAAAGC-1	0.367477	treated
GSM4104164_SC68_cr.LB19003_LB19003.CAGCTGGCATTGAGCT-1	0.0350536	treated
GSM4104164_SC68_cr.LB19003_LB19003.CAGGTGCCACGAGGTA-1	-0.339089	treated
GSM4104164_SC68_cr.LB19003_LB19003.CAGGTGCGTACACCGC-1	-0.154531	treated
GSM4104164_SC68_cr.LB19003_LB19003.CAGTAACAGGATGGAA-1	-0.373931	treated
GSM4104164_SC68_cr.LB19003_LB19003.CAGTAACCAGTATGCT-1	-0.0902694	treated
GSM4104164_SC68_cr.LB19003_LB19003.CAGTAACTCTTACCGC-1	-0.184969	treated
GSM4104164_SC68_cr.LB19003_LB19003.CAGTCCTAGAGACGAA-1	0.617958	treated
GSM4104164_SC68_cr.LB19003_LB19003.CAGTCCTAGGACAGAA-1	-0.238481	treated
GSM4104164_SC68_cr.LB19003_LB19003.CATATGGAGGGTTCCC-1	0.436232	treated
GSM4104164_SC68_cr.LB19003_LB19003.CATATGGGTGCACTTA-1	1.38052	treated
GSM4104164_SC68_cr.LB19003_LB19003.CATATGGTCGCGCCAA-1	0.117692	treated
GSM4104164_SC68_cr.LB19003_LB19003.CATATGGTCTGATTCT-1	0.288359	treated
GSM4104164_SC68_cr.LB19003_LB19003.CATATTCTCACGACTA-1	0.26644	treated
GSM4104164_SC68_cr.LB19003_LB19003.CATATTCTCCTCTAGC-1	0.239766	treated
GSM4104164_SC68_cr.LB19003_LB19003.CATATTCTCTGATTCT-1	0.0515323	treated
GSM4104164_SC68_cr.LB19003_LB19003.CATCAAGCAAAGTGCG-1	0.0090288	treated
GSM4104164_SC68_cr.LB19003_LB19003.CATCAAGCACTATCTT-1	-0.212404	treated
GSM4104164_SC68_cr.LB19003_LB19003.CATCAAGCATACTACG-1	-0.143437	treated
GSM4104164_SC68_cr.LB19003_LB19003.CATCAGAAGTAGGTGC-1	-0.0336803	treated
GSM4104164_SC68_cr.LB19003_LB19003.CATCAGACACCTATCC-1	-0.012743	treated
GSM4104164_SC68_cr.LB19003_LB19003.CATCAGACATTAGCCA-1	0.538524	treated
GSM4104164_SC68_cr.LB19003_LB19003.CATCAGAGTAAGAGGA-1	0.709841	treated
GSM4104164_SC68_cr.LB19003_LB19003.CATCAGAGTATTCGTG-1	0.256703	treated
GSM4104164_SC68_cr.LB19003_LB19003.CATCAGATCGTCACGG-1	-0.23708	treated
GSM4104164_SC68_cr.LB19003_LB19003.CATCCACAGCGATAGC-1	0.094225	treated
GSM4104164_SC68_cr.LB19003_LB19003.CATCCACAGTGCAAGC-1	-0.019441	treated
GSM4104164_SC68_cr.LB19003_LB19003.CATCCACCAATGCCAT-1	-0.0289154	treated
GSM4104164_SC68_cr.LB19003_LB19003.CATCCACTCGAGAACG-1	-0.0979505	treated
GSM4104164_SC68_cr.LB19003_LB19003.CATCGAAAGGCATGTG-1	-0.0709168	treated
GSM4104164_SC68_cr.LB19003_LB19003.CATCGAACAAGTTAAG-1	-0.206343	treated
GSM4104164_SC68_cr.LB19003_LB19003.CATCGAAGTGGCTCCA-1	-0.0974755	treated
GSM4104164_SC68_cr.LB19003_LB19003.CATCGGGAGTATGACA-1	-0.223326	treated
GSM4104164_SC68_cr.LB19003_LB19003.CATCGGGCAGTATGCT-1	0.280157	treated
GSM4104164_SC68_cr.LB19003_LB19003.CATGACAGTTAAGAAC-1	-0.371537	treated
GSM4104164_SC68_cr.LB19003_LB19003.CATGCCTAGAGGGATA-1	0.23664	treated
GSM4104164_SC68_cr.LB19003_LB19003.CATGCCTGTCGGCTCA-1	-0.312064	treated
GSM4104164_SC68_cr.LB19003_LB19003.CATGCCTTCCTTCAAT-1	-0.219103	treated
GSM4104164_SC68_cr.LB19003_LB19003.CATGCCTTCGTCCAGG-1	-0.0119343	treated
GSM4104164_SC68_cr.LB19003_LB19003.CATGGCGAGGCGACAT-1	-0.008949	treated
GSM4104164_SC68_cr.LB19003_LB19003.CATGGCGAGGCTAGCA-1	0.165268	treated
GSM4104164_SC68_cr.LB19003_LB19003.CATGGCGCACTACAGT-1	1.14891	treated
GSM4104164_SC68_cr.LB19003_LB19003.CATGGCGCAGGGAGAG-1	-0.153131	treated
GSM4104164_SC68_cr.LB19003_LB19003.CATGGCGGTGATGTGG-1	-0.0407213	treated
GSM4104164_SC68_cr.LB19003_LB19003.CATGGCGTCAAACGGG-1	0.0168523	treated
GSM4104164_SC68_cr.LB19003_LB19003.CATGGCGTCAGTGCAT-1	0.0480039	treated
GSM4104164_SC68_cr.LB19003_LB19003.CATTATCGTCAGAATA-1	0.125508	treated
GSM4104164_SC68_cr.LB19003_LB19003.CATTATCGTGACGCCT-1	-0.166402	treated
GSM4104164_SC68_cr.LB19003_LB19003.CATTCGCAGGGATGGG-1	0.0694117	treated
GSM4104164_SC68_cr.LB19003_LB19003.CATTCGCAGGTCATCT-1	-0.238481	treated
GSM4104164_SC68_cr.LB19003_LB19003.CATTCGCAGTCCTCCT-1	-0.264718	treated
GSM4104164_SC68_cr.LB19003_LB19003.CATTCGCCATCGGGTC-1	0.246127	treated
GSM4104164_SC68_cr.LB19003_LB19003.CATTCGCGTATGCTTG-1	0.287723	treated
GSM4104164_SC68_cr.LB19003_LB19003.CATTCGCTCGTCTGAA-1	-0.22572	treated
GSM4104164_SC68_cr.LB19003_LB19003.CCAATCCCATTATCTC-1	0.929	treated
GSM4104164_SC68_cr.LB19003_LB19003.CCAATCCTCCTATGTT-1	-0.324824	treated
GSM4104164_SC68_cr.LB19003_LB19003.CCACCTACATGCATGT-1	0.095383	treated
GSM4104164_SC68_cr.LB19003_LB19003.CCACGGAAGATGTAAC-1	-0.22572	treated
GSM4104164_SC68_cr.LB19003_LB19003.CCACGGAGTGACAAAT-1	-0.115894	treated
GSM4104164_SC68_cr.LB19003_LB19003.CCACGGATCGGCGCTA-1	0.220252	treated
GSM4104164_SC68_cr.LB19003_LB19003.CCACTACAGGACACCA-1	-0.214177	treated
GSM4104164_SC68_cr.LB19003_LB19003.CCACTACAGGACGAAA-1	-0.23708	treated
GSM4104164_SC68_cr.LB19003_LB19003.CCACTACCATTACGAC-1	0.259091	treated
GSM4104164_SC68_cr.LB19003_LB19003.CCAGCGACAAGAAAGG-1	-0.0955561	treated
GSM4104164_SC68_cr.LB19003_LB19003.CCAGCGACAGTAAGAT-1	-0.201244	treated
GSM4104164_SC68_cr.LB19003_LB19003.CCAGCGACAGTACACT-1	-0.0341805	treated
GSM4104164_SC68_cr.LB19003_LB19003.CCAGCGAGTTACCGAT-1	0.163857	treated
GSM4104164_SC68_cr.LB19003_LB19003.CCAGCGATCAACACAC-1	-0.00132854	treated
GSM4104164_SC68_cr.LB19003_LB19003.CCATGTCCAACGCACC-1	-0.339089	treated
GSM4104164_SC68_cr.LB19003_LB19003.CCATGTCCATTGGGCC-1	0.437441	treated
GSM4104164_SC68_cr.LB19003_LB19003.CCATGTCGTTACGACT-1	0.172232	treated
GSM4104164_SC68_cr.LB19003_LB19003.CCATGTCTCTCTTGAT-1	-0.0708289	treated
GSM4104164_SC68_cr.LB19003_LB19003.CCATTCGAGTTCGCAT-1	-0.126105	treated
GSM4104164_SC68_cr.LB19003_LB19003.CCATTCGCAAGGTTTC-1	0.290748	treated
GSM4104164_SC68_cr.LB19003_LB19003.CCATTCGGTTACGCGC-1	0.165364	treated
GSM4104164_SC68_cr.LB19003_LB19003.CCCAGTTAGTACGCCC-1	-0.155202	treated
GSM4104164_SC68_cr.LB19003_LB19003.CCCAGTTCATACTCTT-1	0.485791	treated
GSM4104164_SC68_cr.LB19003_LB19003.CCCAGTTTCCTACAGA-1	-0.0179558	treated
GSM4104164_SC68_cr.LB19003_LB19003.CCCATACGTAAGAGGA-1	-0.321029	treated
GSM4104164_SC68_cr.LB19003_LB19003.CCCATACGTCAATGTC-1	0.269713	treated
GSM4104164_SC68_cr.LB19003_LB19003.CCCATACGTCAGAAGC-1	-0.153131	treated
GSM4104164_SC68_cr.LB19003_LB19003.CCCATACTCTTACCTA-1	-0.012743	treated
GSM4104164_SC68_cr.LB19003_LB19003.CCCTCCTAGTTAAGTG-1	-0.506988	treated
GSM4104164_SC68_cr.LB19003_LB19003.CCCTCCTCATGACGGA-1	-0.055733	treated
GSM4104164_SC68_cr.LB19003_LB19003.CCCTCCTCATTAGCCA-1	0.761012	treated
GSM4104164_SC68_cr.LB19003_LB19003.CCGGGATAGCCATCGC-1	-0.287588	treated
GSM4104164_SC68_cr.LB19003_LB19003.CCGGGATGTTCTGGTA-1	-0.0403915	treated
GSM4104164_SC68_cr.LB19003_LB19003.CCGGTAGGTACACCGC-1	0.0993761	treated
GSM4104164_SC68_cr.LB19003_LB19003.CCGTACTCACACCGCA-1	-0.0411637	treated
GSM4104164_SC68_cr.LB19003_LB19003.CCGTACTGTATAGGGC-1	-0.163669	treated
GSM4104164_SC68_cr.LB19003_LB19003.CCGTACTGTCGCATAT-1	-0.11763	treated
GSM4104164_SC68_cr.LB19003_LB19003.CCGTACTTCTGGGCCA-1	0.0439744	treated
GSM4104164_SC68_cr.LB19003_LB19003.CCGTGGACACGCCAGT-1	-0.176613	treated
GSM4104164_SC68_cr.LB19003_LB19003.CCGTGGACATGAAGTA-1	-0.0708289	treated
GSM4104164_SC68_cr.LB19003_LB19003.CCGTGGAGTACCGAGA-1	0.142487	treated
GSM4104164_SC68_cr.LB19003_LB19003.CCGTTCAGTATAGGGC-1	0.430156	treated
GSM4104164_SC68_cr.LB19003_LB19003.CCGTTCAGTCATATGC-1	1.16515	treated
GSM4104164_SC68_cr.LB19003_LB19003.CCGTTCAGTCGACTGC-1	-0.0203842	treated
GSM4104164_SC68_cr.LB19003_LB19003.CCGTTCAGTCGCGTGT-1	-0.0490571	treated
GSM4104164_SC68_cr.LB19003_LB19003.CCGTTCAGTCTAGGTT-1	0.231602	treated
GSM4104164_SC68_cr.LB19003_LB19003.CCTAAAGAGTCGTACT-1	0.0793849	treated
GSM4104164_SC68_cr.LB19003_LB19003.CCTAAAGCAAAGGCGT-1	-0.0685482	treated
GSM4104164_SC68_cr.LB19003_LB19003.CCTAAAGCAACACGCC-1	0.0804391	treated
GSM4104164_SC68_cr.LB19003_LB19003.CCTAAAGGTCTGCCAG-1	-0.193944	treated
GSM4104164_SC68_cr.LB19003_LB19003.CCTAAAGGTTATTCTC-1	0.100777	treated
GSM4104164_SC68_cr.LB19003_LB19003.CCTAAAGTCAGATAAG-1	-0.201244	treated
GSM4104164_SC68_cr.LB19003_LB19003.CCTACACCAATCTGCA-1	-0.0259401	treated
GSM4104164_SC68_cr.LB19003_LB19003.CCTACACCAGCGTAAG-1	0.353351	treated
GSM4104164_SC68_cr.LB19003_LB19003.CCTACACCAGCTGTGC-1	0.393399	treated
GSM4104164_SC68_cr.LB19003_LB19003.CCTACACCAGGACGTA-1	0.272521	treated
GSM4104164_SC68_cr.LB19003_LB19003.CCTACACTCAATCACG-1	0.316964	treated
GSM4104164_SC68_cr.LB19003_LB19003.CCTACCAAGTGGACGT-1	0.295133	treated
GSM4104164_SC68_cr.LB19003_LB19003.CCTACCAGTCCAACTA-1	0.35277	treated
GSM4104164_SC68_cr.LB19003_LB19003.CCTACCATCAGTACGT-1	-0.096517	treated
GSM4104164_SC68_cr.LB19003_LB19003.CCTAGCTAGACGCAAC-1	-0.0170467	treated
GSM4104164_SC68_cr.LB19003_LB19003.CCTAGCTAGCATGGCA-1	0.294811	treated
GSM4104164_SC68_cr.LB19003_LB19003.CCTATTACATGAGCGA-1	0.265358	treated
GSM4104164_SC68_cr.LB19003_LB19003.CCTATTAGTTATGCGT-1	-0.184969	treated
GSM4104164_SC68_cr.LB19003_LB19003.CCTCAGTAGAATCTCC-1	-0.223326	treated
GSM4104164_SC68_cr.LB19003_LB19003.CCTCAGTCATCAGTCA-1	-0.0474098	treated
GSM4104164_SC68_cr.LB19003_LB19003.CCTCAGTGTTAGATGA-1	0.414227	treated
GSM4104164_SC68_cr.LB19003_LB19003.CCTCAGTTCGACAGCC-1	0.00725718	treated
GSM4104164_SC68_cr.LB19003_LB19003.CCTCTGAAGCAGCCTC-1	-0.0474098	treated
GSM4104164_SC68_cr.LB19003_LB19003.CCTTACGAGCGTCAAG-1	-0.287588	treated
GSM4104164_SC68_cr.LB19003_LB19003.CCTTACGAGGTGCAAC-1	0.217358	treated
GSM4104164_SC68_cr.LB19003_LB19003.CCTTACGCAAGCTGTT-1	0.198985	treated
GSM4104164_SC68_cr.LB19003_LB19003.CCTTACGCAATGAATG-1	-0.324824	treated
GSM4104164_SC68_cr.LB19003_LB19003.CCTTACGCATCGATGT-1	-0.0338432	treated
GSM4104164_SC68_cr.LB19003_LB19003.CCTTACGGTTAGAACA-1	-0.203639	treated
GSM4104164_SC68_cr.LB19003_LB19003.CCTTACGTCCGAGCCA-1	0.848328	treated
GSM4104164_SC68_cr.LB19003_LB19003.CCTTCCCCAGTCAGAG-1	-0.196339	treated
GSM4104164_SC68_cr.LB19003_LB19003.CCTTCCCTCAGAGGTG-1	1.14936	treated
GSM4104164_SC68_cr.LB19003_LB19003.CCTTCCCTCCTTGACC-1	-0.287588	treated
GSM4104164_SC68_cr.LB19003_LB19003.CCTTCGAAGAAGCCCA-1	-0.134461	treated
GSM4104164_SC68_cr.LB19003_LB19003.CGAACATAGCGATCCC-1	-0.309669	treated
GSM4104164_SC68_cr.LB19003_LB19003.CGAACATAGTGGAGAA-1	0.252819	treated
GSM4104164_SC68_cr.LB19003_LB19003.CGAACATGTAGCGTGA-1	-0.176613	treated
GSM4104164_SC68_cr.LB19003_LB19003.CGAATGTAGGGATCTG-1	0.287415	treated
GSM4104164_SC68_cr.LB19003_LB19003.CGAATGTAGTGGCACA-1	-0.153131	treated
GSM4104164_SC68_cr.LB19003_LB19003.CGAATGTCAGTTCCCT-1	-0.214177	treated
GSM4104164_SC68_cr.LB19003_LB19003.CGAATGTGTGACCAAG-1	0.0294712	treated
GSM4104164_SC68_cr.LB19003_LB19003.CGAATGTGTGCCTGGT-1	-0.22572	treated
GSM4104164_SC68_cr.LB19003_LB19003.CGAATGTTCGCGTTTC-1	0.358503	treated
GSM4104164_SC68_cr.LB19003_LB19003.CGACCTTAGTAGCGGT-1	0.048628	treated
GSM4104164_SC68_cr.LB19003_LB19003.CGACCTTCAAGGTTCT-1	0.110627	treated
GSM4104164_SC68_cr.LB19003_LB19003.CGACCTTCACAACGCC-1	0.0727789	treated
GSM4104164_SC68_cr.LB19003_LB19003.CGACCTTCATCAGTAC-1	-0.219103	treated
GSM4104164_SC68_cr.LB19003_LB19003.CGACCTTGTCCGTCAG-1	-0.21841	treated
GSM4104164_SC68_cr.LB19003_LB19003.CGACCTTGTGCTCTTC-1	-0.252746	treated
GSM4104164_SC68_cr.LB19003_LB19003.CGACCTTTCCGAACGC-1	0.239131	treated
GSM4104164_SC68_cr.LB19003_LB19003.CGACTTCAGGGTTTCT-1	0.153139	treated
GSM4104164_SC68_cr.LB19003_LB19003.CGACTTCAGTACGTTC-1	0.221652	treated
GSM4104164_SC68_cr.LB19003_LB19003.CGACTTCCAACCGCCA-1	0.110492	treated
GSM4104164_SC68_cr.LB19003_LB19003.CGACTTCCAATACGCT-1	-0.280288	treated
GSM4104164_SC68_cr.LB19003_LB19003.CGACTTCGTCATATGC-1	-0.132067	treated
GSM4104164_SC68_cr.LB19003_LB19003.CGACTTCGTCTTCGTC-1	0.145753	treated
GSM4104164_SC68_cr.LB19003_LB19003.CGACTTCTCCGCATAA-1	-0.228449	treated
GSM4104164_SC68_cr.LB19003_LB19003.CGACTTCTCGTCTGCT-1	-0.203639	treated
GSM4104164_SC68_cr.LB19003_LB19003.CGAGAAGAGAAACCAT-1	0.129064	treated
GSM4104164_SC68_cr.LB19003_LB19003.CGAGAAGAGCTCCTTC-1	-0.423039	treated
GSM4104164_SC68_cr.LB19003_LB19003.CGAGAAGCACGACTCG-1	-0.175212	treated
GSM4104164_SC68_cr.LB19003_LB19003.CGAGAAGGTTCGTTGA-1	-0.334301	treated
GSM4104164_SC68_cr.LB19003_LB19003.CGAGAAGTCCAAGTAC-1	-0.0695162	treated
GSM4104164_SC68_cr.LB19003_LB19003.CGAGAAGTCCATTCTA-1	-0.0563776	treated
GSM4104164_SC68_cr.LB19003_LB19003.CGAGCACAGAGTGAGA-1	-0.202238	treated
GSM4104164_SC68_cr.LB19003_LB19003.CGAGCACAGATCCCGC-1	0.0920254	treated
GSM4104164_SC68_cr.LB19003_LB19003.CGAGCACAGTGCGATG-1	-0.423039	treated
GSM4104164_SC68_cr.LB19003_LB19003.CGAGCACCAGGTCGTC-1	0.611316	treated
GSM4104164_SC68_cr.LB19003_LB19003.CGAGCACGTAAACCTC-1	0.0941471	treated
GSM4104164_SC68_cr.LB19003_LB19003.CGAGCACGTCGGCATC-1	-0.108456	treated
GSM4104164_SC68_cr.LB19003_LB19003.CGAGCCAAGACAATAC-1	0.34208	treated
GSM4104164_SC68_cr.LB19003_LB19003.CGAGCCACACCACCAG-1	0.141108	treated
GSM4104164_SC68_cr.LB19003_LB19003.CGAGCCACATGAACCT-1	0.558399	treated
GSM4104164_SC68_cr.LB19003_LB19003.CGAGCCAGTTAAGTAG-1	-0.287588	treated
GSM4104164_SC68_cr.LB19003_LB19003.CGAGCCATCTCGCATC-1	-0.117605	treated
GSM4104164_SC68_cr.LB19003_LB19003.CGATCGGCAGCTGGCT-1	0.0274896	treated
GSM4104164_SC68_cr.LB19003_LB19003.CGATCGGTCTTGCATT-1	0.264634	treated
GSM4104164_SC68_cr.LB19003_LB19003.CGATGGCAGCTATGCT-1	0.0615697	treated
GSM4104164_SC68_cr.LB19003_LB19003.CGATGGCGTCACAAGG-1	0.27087	treated
GSM4104164_SC68_cr.LB19003_LB19003.CGATGGCTCTTCATGT-1	0.394756	treated
GSM4104164_SC68_cr.LB19003_LB19003.CGATGTAAGCTACCTA-1	-0.203948	treated
GSM4104164_SC68_cr.LB19003_LB19003.CGATGTAAGTAGATGT-1	0.155658	treated
GSM4104164_SC68_cr.LB19003_LB19003.CGATGTACACCTCGGA-1	-0.290317	treated
GSM4104164_SC68_cr.LB19003_LB19003.CGATTGAAGCACCGTC-1	-0.228115	treated
GSM4104164_SC68_cr.LB19003_LB19003.CGATTGAAGGGTCTCC-1	0.0432232	treated
GSM4104164_SC68_cr.LB19003_LB19003.CGATTGAAGTAGATGT-1	0.256762	treated
GSM4104164_SC68_cr.LB19003_LB19003.CGATTGAGTTGGTGGA-1	-0.0902694	treated
GSM4104164_SC68_cr.LB19003_LB19003.CGCCAAGGTCGTGGCT-1	-0.0398975	treated
GSM4104164_SC68_cr.LB19003_LB19003.CGCCAAGGTGTCCTCT-1	0.303344	treated
GSM4104164_SC68_cr.LB19003_LB19003.CGCCAAGTCCCGACTT-1	-0.287588	treated
GSM4104164_SC68_cr.LB19003_LB19003.CGCGGTAAGTAGGCCA-1	0.217785	treated
GSM4104164_SC68_cr.LB19003_LB19003.CGCGGTACAACTGGCC-1	-0.101354	treated
GSM4104164_SC68_cr.LB19003_LB19003.CGCGGTACACCACCAG-1	-0.0287401	treated
GSM4104164_SC68_cr.LB19003_LB19003.CGCGGTACACTCTGTC-1	0.0144331	treated
GSM4104164_SC68_cr.LB19003_LB19003.CGCGGTACAGGAACGT-1	-0.193944	treated
GSM4104164_SC68_cr.LB19003_LB19003.CGCGGTAGTTCCGTCT-1	-0.268918	treated
GSM4104164_SC68_cr.LB19003_LB19003.CGCGGTATCTTCTGGC-1	0.185359	treated
GSM4104164_SC68_cr.LB19003_LB19003.CGCGTTTGTGACGGTA-1	-0.124976	treated
GSM4104164_SC68_cr.LB19003_LB19003.CGCGTTTTCCACTGGG-1	0.381478	treated
GSM4104164_SC68_cr.LB19003_LB19003.CGCTATCAGATGCCAG-1	-0.228449	treated
GSM4104164_SC68_cr.LB19003_LB19003.CGCTATCAGCACGCCT-1	0.0941142	treated
GSM4104164_SC68_cr.LB19003_LB19003.CGCTATCCACTACAGT-1	-0.0691816	treated
GSM4104164_SC68_cr.LB19003_LB19003.CGCTGGACACAGGCCT-1	0.318632	treated
GSM4104164_SC68_cr.LB19003_LB19003.CGCTGGACACCGATAT-1	0.212243	treated
GSM4104164_SC68_cr.LB19003_LB19003.CGCTGGACACGAAATA-1	0.354592	treated
GSM4104164_SC68_cr.LB19003_LB19003.CGCTTCAGTGAGTATA-1	0.347014	treated
GSM4104164_SC68_cr.LB19003_LB19003.CGCTTCATCCATGAAC-1	-0.423039	treated
GSM4104164_SC68_cr.LB19003_LB19003.CGCTTCATCTTGTTTG-1	0.658246	treated
GSM4104164_SC68_cr.LB19003_LB19003.CGGACACAGAGTCTGG-1	-0.219103	treated
GSM4104164_SC68_cr.LB19003_LB19003.CGGACACCAGTCAGAG-1	-0.21841	treated
GSM4104164_SC68_cr.LB19003_LB19003.CGGACACCATAACCTG-1	0.0728364	treated
GSM4104164_SC68_cr.LB19003_LB19003.CGGACGTAGGCCGAAT-1	0.114761	treated
GSM4104164_SC68_cr.LB19003_LB19003.CGGACGTCACCCAGTG-1	0.952961	treated
GSM4104164_SC68_cr.LB19003_LB19003.CGGACGTCACCGCTAG-1	0.199764	treated
GSM4104164_SC68_cr.LB19003_LB19003.CGGACGTCAGGTGCCT-1	-0.396013	treated
GSM4104164_SC68_cr.LB19003_LB19003.CGGACGTGTGAGGGAG-1	-0.0659985	treated
GSM4104164_SC68_cr.LB19003_LB19003.CGGACGTTCGGAAACG-1	-0.174567	treated
GSM4104164_SC68_cr.LB19003_LB19003.CGGACTGAGTCATCCA-1	0.470429	treated
GSM4104164_SC68_cr.LB19003_LB19003.CGGAGCTAGCGACGTA-1	-0.23708	treated
GSM4104164_SC68_cr.LB19003_LB19003.CGGAGCTAGGATGTAT-1	0.469386	treated
GSM4104164_SC68_cr.LB19003_LB19003.CGGAGCTCAAGCTGAG-1	-0.128466	treated
GSM4104164_SC68_cr.LB19003_LB19003.CGGAGTCAGCGAAGGG-1	0.130596	treated
GSM4104164_SC68_cr.LB19003_LB19003.CGGAGTCCATCGGGTC-1	0.00903942	treated
GSM4104164_SC68_cr.LB19003_LB19003.CGGAGTCCATTATCTC-1	0.261157	treated
GSM4104164_SC68_cr.LB19003_LB19003.CGGAGTCGTCACAAGG-1	0.0928492	treated
GSM4104164_SC68_cr.LB19003_LB19003.CGGAGTCTCACAACGT-1	-0.00764847	treated
GSM4104164_SC68_cr.LB19003_LB19003.CGGCTAGCATCGGGTC-1	0.0747367	treated
GSM4104164_SC68_cr.LB19003_LB19003.CGGGTCAAGAAACCAT-1	0.687012	treated
GSM4104164_SC68_cr.LB19003_LB19003.CGGGTCAAGCCAACAG-1	-0.312064	treated
GSM4104164_SC68_cr.LB19003_LB19003.CGGGTCAAGGACACCA-1	0.0481345	treated
GSM4104164_SC68_cr.LB19003_LB19003.CGGGTCACATGAGCGA-1	-0.163197	treated
GSM4104164_SC68_cr.LB19003_LB19003.CGGGTCATCCTGCAGG-1	0.107981	treated
GSM4104164_SC68_cr.LB19003_LB19003.CGGTTAAAGCCGCCTA-1	1.11815	treated
GSM4104164_SC68_cr.LB19003_LB19003.CGGTTAACAGTCAGCC-1	1.4432	treated
GSM4104164_SC68_cr.LB19003_LB19003.CGGTTAATCGCATGGC-1	0.549667	treated
GSM4104164_SC68_cr.LB19003_LB19003.CGTAGCGAGCCGGTAA-1	-0.149419	treated
GSM4104164_SC68_cr.LB19003_LB19003.CGTAGCGCACAGGCCT-1	-0.371537	treated
GSM4104164_SC68_cr.LB19003_LB19003.CGTAGGCAGGATTCGG-1	-0.23708	treated
GSM4104164_SC68_cr.LB19003_LB19003.CGTAGGCCAACGCACC-1	-0.0480963	treated
GSM4104164_SC68_cr.LB19003_LB19003.CGTAGGCGTCGGCACT-1	-0.00907487	treated
GSM4104164_SC68_cr.LB19003_LB19003.CGTAGGCTCCCTAACC-1	0.28319	treated
GSM4104164_SC68_cr.LB19003_LB19003.CGTAGGCTCGTTACGA-1	-0.0771339	treated
GSM4104164_SC68_cr.LB19003_LB19003.CGTAGGCTCTTGCATT-1	-0.0549911	treated
GSM4104164_SC68_cr.LB19003_LB19003.CGTCACTCAGTGGGAT-1	0.0354114	treated
GSM4104164_SC68_cr.LB19003_LB19003.CGTCACTCATCGGAAG-1	-0.0328847	treated
GSM4104164_SC68_cr.LB19003_LB19003.CGTCACTGTACAGACG-1	0.0689386	treated
GSM4104164_SC68_cr.LB19003_LB19003.CGTCACTGTCTCGTTC-1	0.0633306	treated
GSM4104164_SC68_cr.LB19003_LB19003.CGTCACTGTGCCTGGT-1	0.361797	treated
GSM4104164_SC68_cr.LB19003_LB19003.CGTCAGGAGACTAGAT-1	-0.257397	treated
GSM4104164_SC68_cr.LB19003_LB19003.CGTCAGGAGATAGTCA-1	-0.264718	treated
GSM4104164_SC68_cr.LB19003_LB19003.CGTCAGGAGGCCCGTT-1	0.51335	treated
GSM4104164_SC68_cr.LB19003_LB19003.CGTCAGGCACCAGGTC-1	-0.401267	treated
GSM4104164_SC68_cr.LB19003_LB19003.CGTCAGGCATATGGTC-1	1.27981	treated
GSM4104164_SC68_cr.LB19003_LB19003.CGTCAGGTCAGTTTGG-1	-0.187973	treated
GSM4104164_SC68_cr.LB19003_LB19003.CGTCCATGTAAATGTG-1	0.404976	treated
GSM4104164_SC68_cr.LB19003_LB19003.CGTCCATGTACTCAAC-1	0.0689386	treated
GSM4104164_SC68_cr.LB19003_LB19003.CGTCCATTCCCGGATG-1	0.83059	treated
GSM4104164_SC68_cr.LB19003_LB19003.CGTCTACAGGAGTTGC-1	0.0442216	treated
GSM4104164_SC68_cr.LB19003_LB19003.CGTCTACGTCTGCCAG-1	-0.184969	treated
GSM4104164_SC68_cr.LB19003_LB19003.CGTGAGCAGATCACGG-1	-0.234327	treated
GSM4104164_SC68_cr.LB19003_LB19003.CGTGAGCGTGGACGAT-1	-0.184969	treated
GSM4104164_SC68_cr.LB19003_LB19003.CGTGAGCTCGTTTATC-1	0.00116174	treated
GSM4104164_SC68_cr.LB19003_LB19003.CGTGTAAGTACGACCC-1	0.0389009	treated
GSM4104164_SC68_cr.LB19003_LB19003.CGTGTCTAGCTCTCGG-1	-0.0606811	treated
GSM4104164_SC68_cr.LB19003_LB19003.CGTGTCTAGGTTACCT-1	0.221652	treated
GSM4104164_SC68_cr.LB19003_LB19003.CGTGTCTAGTACTTGC-1	0.380597	treated
GSM4104164_SC68_cr.LB19003_LB19003.CGTGTCTAGTCACGCC-1	0.0389338	treated
GSM4104164_SC68_cr.LB19003_LB19003.CGTGTCTAGTTCGATC-1	-0.187973	treated
GSM4104164_SC68_cr.LB19003_LB19003.CGTGTCTCAGCCAATT-1	0.324052	treated
GSM4104164_SC68_cr.LB19003_LB19003.CGTGTCTGTCCAACTA-1	-0.117605	treated
GSM4104164_SC68_cr.LB19003_LB19003.CGTGTCTGTTGGACCC-1	0.228546	treated
GSM4104164_SC68_cr.LB19003_LB19003.CGTGTCTTCAACGGCC-1	0.975544	treated
GSM4104164_SC68_cr.LB19003_LB19003.CGTTAGACACTAAGTC-1	-0.211188	treated
GSM4104164_SC68_cr.LB19003_LB19003.CGTTAGACAGAAGCAC-1	-0.22572	treated
GSM4104164_SC68_cr.LB19003_LB19003.CGTTAGATCACCCTCA-1	0.0418932	treated
GSM4104164_SC68_cr.LB19003_LB19003.CGTTAGATCTGCCCTA-1	0.514751	treated
GSM4104164_SC68_cr.LB19003_LB19003.CGTTCTGAGGAATTAC-1	-0.21841	treated
GSM4104164_SC68_cr.LB19003_LB19003.CGTTCTGCAGAGCCAA-1	-0.10339	treated
GSM4104164_SC68_cr.LB19003_LB19003.CGTTCTGCATGCTGGC-1	-0.336695	treated
GSM4104164_SC68_cr.LB19003_LB19003.CGTTCTGTCTACGAGT-1	0.291382	treated
GSM4104164_SC68_cr.LB19003_LB19003.CGTTGGGAGGATGCGT-1	0.00519021	treated
GSM4104164_SC68_cr.LB19003_LB19003.CGTTGGGCAAAGAATC-1	-0.0597089	treated
GSM4104164_SC68_cr.LB19003_LB19003.CGTTGGGGTTCTGAAC-1	-0.396013	treated
GSM4104164_SC68_cr.LB19003_LB19003.CGTTGGGTCAGGATCT-1	0.0681581	treated
GSM4104164_SC68_cr.LB19003_LB19003.CGTTGGGTCATAACCG-1	-0.154531	treated
GSM4104164_SC68_cr.LB19003_LB19003.CGTTGGGTCGGTCTAA-1	0.0853369	treated
GSM4104164_SC68_cr.LB19003_LB19003.CTAACTTAGATGCGAC-1	-0.268918	treated
GSM4104164_SC68_cr.LB19003_LB19003.CTAACTTAGCAGGCTA-1	0.221337	treated
GSM4104164_SC68_cr.LB19003_LB19003.CTAACTTAGGCCCTCA-1	0.114531	treated
GSM4104164_SC68_cr.LB19003_LB19003.CTAACTTAGTTTGCGT-1	0.42723	treated
GSM4104164_SC68_cr.LB19003_LB19003.CTAACTTGTAAGTGGC-1	-0.0902694	treated
GSM4104164_SC68_cr.LB19003_LB19003.CTAACTTGTAGCGATG-1	0.576536	treated
GSM4104164_SC68_cr.LB19003_LB19003.CTAACTTGTCTTCAAG-1	-0.112724	treated
GSM4104164_SC68_cr.LB19003_LB19003.CTAACTTGTTGATTCG-1	-0.131359	treated
GSM4104164_SC68_cr.LB19003_LB19003.CTAACTTTCGATCCCT-1	0.00495577	treated
GSM4104164_SC68_cr.LB19003_LB19003.CTAACTTTCGCCTGAG-1	0.619434	treated
GSM4104164_SC68_cr.LB19003_LB19003.CTAAGACAGAACAATC-1	-0.21841	treated
GSM4104164_SC68_cr.LB19003_LB19003.CTAAGACAGCCAGTTT-1	0.288084	treated
GSM4104164_SC68_cr.LB19003_LB19003.CTAAGACAGCGATCCC-1	-0.230974	treated
GSM4104164_SC68_cr.LB19003_LB19003.CTAAGACCAGCTGTAT-1	-0.259162	treated
GSM4104164_SC68_cr.LB19003_LB19003.CTAAGACCATTCCTCG-1	0.217341	treated
GSM4104164_SC68_cr.LB19003_LB19003.CTAAGACGTCCGACGT-1	-0.355262	treated
GSM4104164_SC68_cr.LB19003_LB19003.CTAAGACGTTGCCTCT-1	-0.132067	treated
GSM4104164_SC68_cr.LB19003_LB19003.CTAAGACTCAGTTCGA-1	-0.119999	treated
GSM4104164_SC68_cr.LB19003_LB19003.CTAAGACTCTTACCGC-1	0.0292719	treated
GSM4104164_SC68_cr.LB19003_LB19003.CTAATGGCAGGGCATA-1	-0.0851819	treated
GSM4104164_SC68_cr.LB19003_LB19003.CTAATGGCATCCCACT-1	0.263249	treated
GSM4104164_SC68_cr.LB19003_LB19003.CTAATGGGTACTCTCC-1	0.232861	treated
GSM4104164_SC68_cr.LB19003_LB19003.CTAATGGGTTTGTTTC-1	-0.0773255	treated
GSM4104164_SC68_cr.LB19003_LB19003.CTACACCAGTGGAGTC-1	-0.008949	treated
GSM4104164_SC68_cr.LB19003_LB19003.CTACACCCATACTCTT-1	-0.107601	treated
GSM4104164_SC68_cr.LB19003_LB19003.CTACACCGTCTCAACA-1	-0.107601	treated
GSM4104164_SC68_cr.LB19003_LB19003.CTACACCGTGACGGTA-1	0.147188	treated
GSM4104164_SC68_cr.LB19003_LB19003.CTACATTCAAAGAATC-1	-0.0263244	treated
GSM4104164_SC68_cr.LB19003_LB19003.CTACATTCACGTTGGC-1	0.0466033	treated
GSM4104164_SC68_cr.LB19003_LB19003.CTACATTGTCATATCG-1	0.0150913	treated
GSM4104164_SC68_cr.LB19003_LB19003.CTACATTGTCTCCCTA-1	-0.153465	treated
GSM4104164_SC68_cr.LB19003_LB19003.CTACCCACAAGCGAGT-1	-0.21841	treated
GSM4104164_SC68_cr.LB19003_LB19003.CTACCCACAATAGCGG-1	-0.0708919	treated
GSM4104164_SC68_cr.LB19003_LB19003.CTACGTCAGCGACGTA-1	0.354647	treated
GSM4104164_SC68_cr.LB19003_LB19003.CTACGTCAGGCTCATT-1	0.142897	treated
GSM4104164_SC68_cr.LB19003_LB19003.CTACGTCAGTAGATGT-1	0.0805997	treated
GSM4104164_SC68_cr.LB19003_LB19003.CTACGTCCACGCATCG-1	0.129528	treated
GSM4104164_SC68_cr.LB19003_LB19003.CTACGTCCAGCTGCAC-1	-0.138606	treated
GSM4104164_SC68_cr.LB19003_LB19003.CTACGTCCATATGGTC-1	-0.309669	treated
GSM4104164_SC68_cr.LB19003_LB19003.CTACGTCGTCGCATCG-1	0.320939	treated
GSM4104164_SC68_cr.LB19003_LB19003.CTACGTCGTGTGAAAT-1	0.0768056	treated
GSM4104164_SC68_cr.LB19003_LB19003.CTAGAGTAGAGGGATA-1	-0.423039	treated
GSM4104164_SC68_cr.LB19003_LB19003.CTAGAGTCACGTCAGC-1	-0.206343	treated
GSM4104164_SC68_cr.LB19003_LB19003.CTAGAGTGTCACTTCC-1	-0.0526602	treated
GSM4104164_SC68_cr.LB19003_LB19003.CTAGCCTAGCGAGAAA-1	-0.165591	treated
GSM4104164_SC68_cr.LB19003_LB19003.CTAGCCTTCTACTTAC-1	0.0955533	treated
GSM4104164_SC68_cr.LB19003_LB19003.CTAGTGAAGAAGATTC-1	0.0773946	treated
GSM4104164_SC68_cr.LB19003_LB19003.CTAGTGAAGATATACG-1	-0.153607	treated
GSM4104164_SC68_cr.LB19003_LB19003.CTAGTGACATTGGGCC-1	-0.0186196	treated
GSM4104164_SC68_cr.LB19003_LB19003.CTAGTGAGTTCGAATC-1	0.0374293	treated
GSM4104164_SC68_cr.LB19003_LB19003.CTCACACAGTAATCCC-1	-0.252746	treated
GSM4104164_SC68_cr.LB19003_LB19003.CTCACACGTAATCGTC-1	-0.134461	treated
GSM4104164_SC68_cr.LB19003_LB19003.CTCACACGTGTCAATC-1	-0.0568938	treated
GSM4104164_SC68_cr.LB19003_LB19003.CTCACACTCATAGCAC-1	-0.203639	treated
GSM4104164_SC68_cr.LB19003_LB19003.CTCACACTCGCGATCG-1	0.320006	treated
GSM4104164_SC68_cr.LB19003_LB19003.CTCACACTCTTGTTTG-1	-0.423039	treated
GSM4104164_SC68_cr.LB19003_LB19003.CTCAGAAAGAATGTGT-1	-0.20285	treated
GSM4104164_SC68_cr.LB19003_LB19003.CTCAGAAAGCTGAACG-1	0.198631	treated
GSM4104164_SC68_cr.LB19003_LB19003.CTCAGAAAGTATTGGA-1	0.510214	treated
GSM4104164_SC68_cr.LB19003_LB19003.CTCAGAACAGCGTTCG-1	-0.00808112	treated
GSM4104164_SC68_cr.LB19003_LB19003.CTCAGAATCAGCTTAG-1	0.50707	treated
GSM4104164_SC68_cr.LB19003_LB19003.CTCAGAATCATACGGT-1	-0.141771	treated
GSM4104164_SC68_cr.LB19003_LB19003.CTCAGAATCGCTTAGA-1	-0.268918	treated
GSM4104164_SC68_cr.LB19003_LB19003.CTCATTAAGTAGGTGC-1	0.116265	treated
GSM4104164_SC68_cr.LB19003_LB19003.CTCATTACAGACAAGC-1	0.658181	treated
GSM4104164_SC68_cr.LB19003_LB19003.CTCATTACAGTCCTTC-1	-0.396013	treated
GSM4104164_SC68_cr.LB19003_LB19003.CTCATTAGTCTAAAGA-1	0.167627	treated
GSM4104164_SC68_cr.LB19003_LB19003.CTCATTAGTCTTCGTC-1	-0.280288	treated
GSM4104164_SC68_cr.LB19003_LB19003.CTCATTAGTGGAAAGA-1	-0.0567237	treated
GSM4104164_SC68_cr.LB19003_LB19003.CTCATTAGTTACTGAC-1	-0.0437911	treated
GSM4104164_SC68_cr.LB19003_LB19003.CTCCTAGCATACGCCG-1	0.715775	treated
GSM4104164_SC68_cr.LB19003_LB19003.CTCCTAGCATGGTCTA-1	-0.262957	treated
GSM4104164_SC68_cr.LB19003_LB19003.CTCCTAGTCTTATCTG-1	-0.283772	treated
GSM4104164_SC68_cr.LB19003_LB19003.CTCGAAAAGTGAAGTT-1	0.443284	treated
GSM4104164_SC68_cr.LB19003_LB19003.CTCGAAACACTAGTAC-1	-0.157236	treated
GSM4104164_SC68_cr.LB19003_LB19003.CTCGAGGAGATGCCTT-1	-0.055733	treated
GSM4104164_SC68_cr.LB19003_LB19003.CTCGAGGAGGCTCATT-1	0.0301576	treated
GSM4104164_SC68_cr.LB19003_LB19003.CTCGAGGCAGCGTTCG-1	0.336575	treated
GSM4104164_SC68_cr.LB19003_LB19003.CTCGAGGTCACCCTCA-1	-0.055733	treated
GSM4104164_SC68_cr.LB19003_LB19003.CTCGGAGCAAGCGATG-1	0.928083	treated
GSM4104164_SC68_cr.LB19003_LB19003.CTCGGAGGTACAGACG-1	-0.187973	treated
GSM4104164_SC68_cr.LB19003_LB19003.CTCGGGAAGCTGGAAC-1	-0.107402	treated
GSM4104164_SC68_cr.LB19003_LB19003.CTCGGGACAACTTGAC-1	-0.0508465	treated
GSM4104164_SC68_cr.LB19003_LB19003.CTCGGGAGTAGCAAAT-1	0.383075	treated
GSM4104164_SC68_cr.LB19003_LB19003.CTCGGGAGTTCCATGA-1	-0.153131	treated
GSM4104164_SC68_cr.LB19003_LB19003.CTCGTACTCATATCGG-1	0.0885076	treated
GSM4104164_SC68_cr.LB19003_LB19003.CTCGTCAAGCAGGTCA-1	2.00089	treated
GSM4104164_SC68_cr.LB19003_LB19003.CTCGTCACATGTCGAT-1	0.719526	treated
GSM4104164_SC68_cr.LB19003_LB19003.CTCGTCAGTAATAGCA-1	-0.0287401	treated
GSM4104164_SC68_cr.LB19003_LB19003.CTCGTCAGTTGCGCAC-1	-0.457881	treated
GSM4104164_SC68_cr.LB19003_LB19003.CTCGTCATCTGTACGA-1	0.120844	treated
GSM4104164_SC68_cr.LB19003_LB19003.CTCTAATAGTTACCCA-1	0.320589	treated
GSM4104164_SC68_cr.LB19003_LB19003.CTCTACGGTGCAGTAG-1	0.219754	treated
GSM4104164_SC68_cr.LB19003_LB19003.CTCTGGTCACTACAGT-1	0.529528	treated
GSM4104164_SC68_cr.LB19003_LB19003.CTCTGGTGTACGAAAT-1	0.0638072	treated
GSM4104164_SC68_cr.LB19003_LB19003.CTCTGGTGTTACGGAG-1	-0.373931	treated
GSM4104164_SC68_cr.LB19003_LB19003.CTGAAACAGCGTGTCC-1	0.183128	treated
GSM4104164_SC68_cr.LB19003_LB19003.CTGAAACAGCTCTCGG-1	-0.152137	treated
GSM4104164_SC68_cr.LB19003_LB19003.CTGAAACGTACAAGTA-1	0.487891	treated
GSM4104164_SC68_cr.LB19003_LB19003.CTGAAACTCTGCCAGG-1	-0.163669	treated
GSM4104164_SC68_cr.LB19003_LB19003.CTGAAGTAGAAACGAG-1	0.0362297	treated
GSM4104164_SC68_cr.LB19003_LB19003.CTGAAGTCACCTATCC-1	0.238093	treated
GSM4104164_SC68_cr.LB19003_LB19003.CTGAAGTCATACTACG-1	0.114223	treated
GSM4104164_SC68_cr.LB19003_LB19003.CTGAAGTTCTCAACTT-1	0.0801277	treated
GSM4104164_SC68_cr.LB19003_LB19003.CTGATAGCATCAGTCA-1	0.34527	treated
GSM4104164_SC68_cr.LB19003_LB19003.CTGATAGGTAAGTGGC-1	0.254526	treated
GSM4104164_SC68_cr.LB19003_LB19003.CTGATAGGTACCGAGA-1	-0.0221122	treated
GSM4104164_SC68_cr.LB19003_LB19003.CTGATAGGTAGAGGAA-1	0.218533	treated
GSM4104164_SC68_cr.LB19003_LB19003.CTGATAGGTTGAACTC-1	0.0496552	treated
GSM4104164_SC68_cr.LB19003_LB19003.CTGATAGTCAACACGT-1	-0.107601	treated
GSM4104164_SC68_cr.LB19003_LB19003.CTGATCCCACTACAGT-1	0.74095	treated
GSM4104164_SC68_cr.LB19003_LB19003.CTGATCCGTTTAAGCC-1	-0.0377156	treated
GSM4104164_SC68_cr.LB19003_LB19003.CTGATCCGTTTGGCGC-1	0.300819	treated
GSM4104164_SC68_cr.LB19003_LB19003.CTGATCCTCGAATGGG-1	-0.0131795	treated
GSM4104164_SC68_cr.LB19003_LB19003.CTGATCCTCGCCAAAT-1	0.496774	treated
GSM4104164_SC68_cr.LB19003_LB19003.CTGCCTAAGTTAACGA-1	0.0566176	treated
GSM4104164_SC68_cr.LB19003_LB19003.CTGCCTAGTTCAGGCC-1	0.0792648	treated
GSM4104164_SC68_cr.LB19003_LB19003.CTGCCTATCGCAAACT-1	0.42928	treated
GSM4104164_SC68_cr.LB19003_LB19003.CTGCCTATCTACTATC-1	-0.00250389	treated
GSM4104164_SC68_cr.LB19003_LB19003.CTGCGGACACATTAGC-1	-0.203948	treated
GSM4104164_SC68_cr.LB19003_LB19003.CTGCGGACAGATAATG-1	-0.174567	treated
GSM4104164_SC68_cr.LB19003_LB19003.CTGCGGAGTGTCTGAT-1	-0.23708	treated
GSM4104164_SC68_cr.LB19003_LB19003.CTGCGGATCAGAGACG-1	0.630839	treated
GSM4104164_SC68_cr.LB19003_LB19003.CTGCGGATCATCTGCC-1	0.208847	treated
GSM4104164_SC68_cr.LB19003_LB19003.CTGCTGTAGTCCGTAT-1	-0.0630755	treated
GSM4104164_SC68_cr.LB19003_LB19003.CTGCTGTCAATCTGCA-1	0.188151	treated
GSM4104164_SC68_cr.LB19003_LB19003.CTGCTGTGTTCGTCTC-1	0.108634	treated
GSM4104164_SC68_cr.LB19003_LB19003.CTGCTGTTCAGTTGAC-1	-0.0768535	treated
GSM4104164_SC68_cr.LB19003_LB19003.CTGGTCTAGCTGAAAT-1	-0.153131	treated
GSM4104164_SC68_cr.LB19003_LB19003.CTGGTCTAGTGGTAAT-1	0.0241273	treated
GSM4104164_SC68_cr.LB19003_LB19003.CTGGTCTCATCGATTG-1	-0.0129203	treated
GSM4104164_SC68_cr.LB19003_LB19003.CTGGTCTGTAGGGACT-1	0.082483	treated
GSM4104164_SC68_cr.LB19003_LB19003.CTGTGCTAGTCATCCA-1	-0.139377	treated
GSM4104164_SC68_cr.LB19003_LB19003.CTGTGCTGTCAGATAA-1	-0.21841	treated
GSM4104164_SC68_cr.LB19003_LB19003.CTGTGCTGTTCGTGAT-1	-0.238481	treated
GSM4104164_SC68_cr.LB19003_LB19003.CTGTGCTTCATAACCG-1	0.0461384	treated
GSM4104164_SC68_cr.LB19003_LB19003.CTGTGCTTCCCTCTTT-1	-0.223326	treated
GSM4104164_SC68_cr.LB19003_LB19003.CTGTGCTTCGCAAGCC-1	0.664363	treated
GSM4104164_SC68_cr.LB19003_LB19003.CTGTTTAAGCCCAACC-1	0.379525	treated
GSM4104164_SC68_cr.LB19003_LB19003.CTGTTTACAAGGGTCA-1	-0.22572	treated
GSM4104164_SC68_cr.LB19003_LB19003.CTGTTTAGTAACGTTC-1	0.058136	treated
GSM4104164_SC68_cr.LB19003_LB19003.CTGTTTAGTAAGTGTA-1	0.317939	treated
GSM4104164_SC68_cr.LB19003_LB19003.CTGTTTATCCTCAATT-1	0.183162	treated
GSM4104164_SC68_cr.LB19003_LB19003.CTGTTTATCTTGAGGT-1	0.316151	treated
GSM4104164_SC68_cr.LB19003_LB19003.CTTAACTAGTACCGGA-1	0.386393	treated
GSM4104164_SC68_cr.LB19003_LB19003.CTTAACTCAGTAAGAT-1	-0.271313	treated
GSM4104164_SC68_cr.LB19003_LB19003.CTTAACTGTACAGCAG-1	-0.420644	treated
GSM4104164_SC68_cr.LB19003_LB19003.CTTACCGAGGTGCAAC-1	0.360839	treated
GSM4104164_SC68_cr.LB19003_LB19003.CTTACCGCAAGGTTTC-1	-0.0671476	treated
GSM4104164_SC68_cr.LB19003_LB19003.CTTACCGCAGTAAGAT-1	-0.208925	treated
GSM4104164_SC68_cr.LB19003_LB19003.CTTACCGTCAGTGTTG-1	0.228318	treated
GSM4104164_SC68_cr.LB19003_LB19003.CTTACCGTCTAACTTC-1	-0.0263637	treated
GSM4104164_SC68_cr.LB19003_LB19003.CTTACCGTCTCCAGGG-1	0.16563	treated
GSM4104164_SC68_cr.LB19003_LB19003.CTTACCGTCTGGTATG-1	-0.101354	treated
GSM4104164_SC68_cr.LB19003_LB19003.CTTAGGACAATGAAAC-1	-0.0822519	treated
GSM4104164_SC68_cr.LB19003_LB19003.CTTAGGACACCGATAT-1	-0.175212	treated
GSM4104164_SC68_cr.LB19003_LB19003.CTTAGGAGTTGATTGC-1	0.470957	treated
GSM4104164_SC68_cr.LB19003_LB19003.CTTCTCTCACCAACCG-1	-0.201244	treated
GSM4104164_SC68_cr.LB19003_LB19003.CTTCTCTCATTCCTCG-1	0.219944	treated
GSM4104164_SC68_cr.LB19003_LB19003.CTTGGCTCATCCCACT-1	-0.139377	treated
GSM4104164_SC68_cr.LB19003_LB19003.CTTGGCTGTAAGTGTA-1	0.373684	treated
GSM4104164_SC68_cr.LB19003_LB19003.CTTGGCTGTCAATGTC-1	0.0655991	treated
GSM4104164_SC68_cr.LB19003_LB19003.CTTGGCTGTCCCGACA-1	0.0221401	treated
GSM4104164_SC68_cr.LB19003_LB19003.CTTGGCTGTGACTCAT-1	0.0570686	treated
GSM4104164_SC68_cr.LB19003_LB19003.CTTGGCTTCACTTCAT-1	-0.0875762	treated
GSM4104164_SC68_cr.LB19003_LB19003.CTTGGCTTCCAAACTG-1	-0.0464161	treated
GSM4104164_SC68_cr.LB19003_LB19003.CTTTGCGCACTTGGAT-1	-0.287588	treated
GSM4104164_SC68_cr.LB19003_LB19003.CTTTGCGCATATACCG-1	0.25129	treated
GSM4104164_SC68_cr.LB19003_LB19003.CTTTGCGCATGTTCCC-1	-0.176613	treated
GSM4104164_SC68_cr.LB19003_LB19003.CTTTGCGGTAGCTGCC-1	0.0814893	treated
GSM4104164_SC68_cr.LB19003_LB19003.CTTTGCGTCCCTTGCA-1	0.761587	treated
GSM4104164_SC68_cr.LB19003_LB19003.CTTTGCGTCGTTGACA-1	-0.0324277	treated
GSM4104164_SC68_cr.LB19003_LB19003.CTTTGCGTCTTGACGA-1	-0.00351533	treated
GSM4104164_SC68_cr.LB19003_LB19003.GAAACTCAGAACAACT-1	0.346724	treated
GSM4104164_SC68_cr.LB19003_LB19003.GAAACTCAGTACATGA-1	0.60254	treated
GSM4104164_SC68_cr.LB19003_LB19003.GAAACTCTCCAAGCCG-1	-0.396013	treated
GSM4104164_SC68_cr.LB19003_LB19003.GAAATGACACACGCTG-1	-0.30052	treated
GSM4104164_SC68_cr.LB19003_LB19003.GAAATGAGTCATGCAT-1	-0.309669	treated
GSM4104164_SC68_cr.LB19003_LB19003.GAAATGAGTGATAAGT-1	0.280262	treated
GSM4104164_SC68_cr.LB19003_LB19003.GAAATGAGTTGGTGGA-1	0.0105886	treated
GSM4104164_SC68_cr.LB19003_LB19003.GAAATGATCAACACAC-1	-0.10199	treated
GSM4104164_SC68_cr.LB19003_LB19003.GAAATGATCACAACGT-1	0.252003	treated
GSM4104164_SC68_cr.LB19003_LB19003.GAACATCTCTTGCAAG-1	0.0669221	treated
GSM4104164_SC68_cr.LB19003_LB19003.GAACCTATCTGTCCGT-1	-0.161454	treated
GSM4104164_SC68_cr.LB19003_LB19003.GAACGGAAGTGATCGG-1	-0.163669	treated
GSM4104164_SC68_cr.LB19003_LB19003.GAACGGATCGGCGCAT-1	0.461635	treated
GSM4104164_SC68_cr.LB19003_LB19003.GAAGCAGCAAGACGTG-1	0.0660594	treated
GSM4104164_SC68_cr.LB19003_LB19003.GAAGCAGCAAGCTGTT-1	0.739171	treated
GSM4104164_SC68_cr.LB19003_LB19003.GAAGCAGCAGTATGCT-1	-0.280288	treated
GSM4104164_SC68_cr.LB19003_LB19003.GAAGCAGCAGTTCCCT-1	-0.142105	treated
GSM4104164_SC68_cr.LB19003_LB19003.GAATAAGAGAGCCCAA-1	0.139754	treated
GSM4104164_SC68_cr.LB19003_LB19003.GAATAAGCACAGCGTC-1	-0.0336555	treated
GSM4104164_SC68_cr.LB19003_LB19003.GAATAAGCACTGTGTA-1	1.06641	treated
GSM4104164_SC68_cr.LB19003_LB19003.GAATAAGTCAATCTCT-1	-0.234686	treated
GSM4104164_SC68_cr.LB19003_LB19003.GAATGAAAGGCTATCT-1	0.210141	treated
GSM4104164_SC68_cr.LB19003_LB19003.GACACGCAGAGTCTGG-1	-0.271313	treated
GSM4104164_SC68_cr.LB19003_LB19003.GACACGCCACCATGTA-1	0.241791	treated
GSM4104164_SC68_cr.LB19003_LB19003.GACACGCGTTCCGTCT-1	0.394032	treated
GSM4104164_SC68_cr.LB19003_LB19003.GACACGCTCGAGGTAG-1	0.251973	treated
GSM4104164_SC68_cr.LB19003_LB19003.GACACGCTCTACTTAC-1	0.884397	treated
GSM4104164_SC68_cr.LB19003_LB19003.GACAGAGAGTGTACGG-1	-0.0176801	treated
GSM4104164_SC68_cr.LB19003_LB19003.GACAGAGGTAATAGCA-1	-0.161454	treated
GSM4104164_SC68_cr.LB19003_LB19003.GACAGAGTCCGAATGT-1	-0.175212	treated
GSM4104164_SC68_cr.LB19003_LB19003.GACCAATAGGCAGGTT-1	-0.184969	treated
GSM4104164_SC68_cr.LB19003_LB19003.GACCAATGTCACTTCC-1	-0.202238	treated
GSM4104164_SC68_cr.LB19003_LB19003.GACCTGGAGCTTCGCG-1	-0.0450484	treated
GSM4104164_SC68_cr.LB19003_LB19003.GACCTGGCAAACTGTC-1	0.48563	treated
GSM4104164_SC68_cr.LB19003_LB19003.GACCTGGCAGTTCATG-1	-0.0709168	treated
GSM4104164_SC68_cr.LB19003_LB19003.GACCTGGCATGCATGT-1	-0.0751105	treated
GSM4104164_SC68_cr.LB19003_LB19003.GACCTGGGTCGCCATG-1	0.453978	treated
GSM4104164_SC68_cr.LB19003_LB19003.GACCTGGTCATGTCTT-1	-0.339089	treated
GSM4104164_SC68_cr.LB19003_LB19003.GACGCGTAGGTGACCA-1	-0.182575	treated
GSM4104164_SC68_cr.LB19003_LB19003.GACGCGTCAAGCGTAG-1	0.287685	treated
GSM4104164_SC68_cr.LB19003_LB19003.GACGCGTGTGCACGAA-1	0.165008	treated
GSM4104164_SC68_cr.LB19003_LB19003.GACGCGTTCACTTACT-1	0.345443	treated
GSM4104164_SC68_cr.LB19003_LB19003.GACGCGTTCGCTGATA-1	-0.124976	treated
GSM4104164_SC68_cr.LB19003_LB19003.GACGGCTAGTTACGGG-1	0.309756	treated
GSM4104164_SC68_cr.LB19003_LB19003.GACGGCTTCACCACCT-1	-0.0083462	treated
GSM4104164_SC68_cr.LB19003_LB19003.GACGGCTTCATGTAGC-1	0.3477	treated
GSM4104164_SC68_cr.LB19003_LB19003.GACGTGCAGACACGAC-1	-0.21002	treated
GSM4104164_SC68_cr.LB19003_LB19003.GACGTGCCATAGAAAC-1	-0.312064	treated
GSM4104164_SC68_cr.LB19003_LB19003.GACGTGCGTATAGTAG-1	-0.153616	treated
GSM4104164_SC68_cr.LB19003_LB19003.GACGTTAAGAATGTTG-1	-0.134461	treated
GSM4104164_SC68_cr.LB19003_LB19003.GACGTTAAGTGTCCCG-1	-0.0400879	treated
GSM4104164_SC68_cr.LB19003_LB19003.GACGTTATCACAAACC-1	-0.142077	treated
GSM4104164_SC68_cr.LB19003_LB19003.GACGTTATCGCCCTTA-1	-0.117295	treated
GSM4104164_SC68_cr.LB19003_LB19003.GACTAACAGAGACTTA-1	0.0924534	treated
GSM4104164_SC68_cr.LB19003_LB19003.GACTAACAGATGAGAG-1	0.24774	treated
GSM4104164_SC68_cr.LB19003_LB19003.GACTAACAGCCGATTT-1	0.0744093	treated
GSM4104164_SC68_cr.LB19003_LB19003.GACTAACAGCGTAGTG-1	0.0573014	treated
GSM4104164_SC68_cr.LB19003_LB19003.GACTAACGTGGAAAGA-1	-0.22572	treated
GSM4104164_SC68_cr.LB19003_LB19003.GACTAACTCCACTCCA-1	-0.0616396	treated
GSM4104164_SC68_cr.LB19003_LB19003.GACTAACTCCGTCATC-1	-0.0606811	treated
GSM4104164_SC68_cr.LB19003_LB19003.GACTAACTCTACGAGT-1	-0.271313	treated
GSM4104164_SC68_cr.LB19003_LB19003.GACTACACAAGAAAGG-1	0.405858	treated
GSM4104164_SC68_cr.LB19003_LB19003.GACTACAGTCATATCG-1	0.854921	treated
GSM4104164_SC68_cr.LB19003_LB19003.GACTACAGTCGAGTTT-1	0.82588	treated
GSM4104164_SC68_cr.LB19003_LB19003.GACTACATCGACGGAA-1	0.0461384	treated
GSM4104164_SC68_cr.LB19003_LB19003.GACTGCGAGACCCACC-1	0.33185	treated
GSM4104164_SC68_cr.LB19003_LB19003.GACTGCGAGATAGGAG-1	0.649654	treated
GSM4104164_SC68_cr.LB19003_LB19003.GACTGCGAGATGTAAC-1	-0.106916	treated
GSM4104164_SC68_cr.LB19003_LB19003.GACTGCGTCCTCGCAT-1	-0.175212	treated
GSM4104164_SC68_cr.LB19003_LB19003.GAGCAGAAGCTAGTCT-1	0.0127858	treated
GSM4104164_SC68_cr.LB19003_LB19003.GAGCAGACAGCTGCAC-1	-0.0309515	treated
GSM4104164_SC68_cr.LB19003_LB19003.GAGGTGAAGCATCATC-1	0.38955	treated
GSM4104164_SC68_cr.LB19003_LB19003.GAGGTGACAGATGAGC-1	-0.312064	treated
GSM4104164_SC68_cr.LB19003_LB19003.GAGGTGAGTTAAGATG-1	0.418754	treated
GSM4104164_SC68_cr.LB19003_LB19003.GAGGTGAGTTGCCTCT-1	-0.0792479	treated
GSM4104164_SC68_cr.LB19003_LB19003.GAGTCCGCAAAGTGCG-1	0.183718	treated
GSM4104164_SC68_cr.LB19003_LB19003.GAGTCCGGTATTCGTG-1	-0.280288	treated
GSM4104164_SC68_cr.LB19003_LB19003.GAGTCCGGTGTGACGA-1	0.0400323	treated
GSM4104164_SC68_cr.LB19003_LB19003.GAGTCCGTCCAGTAGT-1	-0.0333458	treated
GSM4104164_SC68_cr.LB19003_LB19003.GATCAGTAGATCCGAG-1	0.333223	treated
GSM4104164_SC68_cr.LB19003_LB19003.GATCAGTAGCAATCTC-1	-0.268918	treated
GSM4104164_SC68_cr.LB19003_LB19003.GATCAGTAGCGATGAC-1	-0.223326	treated
GSM4104164_SC68_cr.LB19003_LB19003.GATCAGTCAATTGCTG-1	-0.182575	treated
GSM4104164_SC68_cr.LB19003_LB19003.GATCAGTCATAGACTC-1	-0.0359454	treated
GSM4104164_SC68_cr.LB19003_LB19003.GATCAGTCATGGGACA-1	0.332018	treated
GSM4104164_SC68_cr.LB19003_LB19003.GATCAGTGTCAAAGAT-1	-0.30052	treated
GSM4104164_SC68_cr.LB19003_LB19003.GATCAGTTCTGACCTC-1	-0.187973	treated
GSM4104164_SC68_cr.LB19003_LB19003.GATCGATAGTATGACA-1	1.84984	treated
GSM4104164_SC68_cr.LB19003_LB19003.GATCGATAGTCATGCT-1	0.126537	treated
GSM4104164_SC68_cr.LB19003_LB19003.GATCGATTCATGGTCA-1	-0.0150107	treated
GSM4104164_SC68_cr.LB19003_LB19003.GATCGATTCTTAACCT-1	0.324811	treated
GSM4104164_SC68_cr.LB19003_LB19003.GATCGCGCAAATTGCC-1	-0.504594	treated
GSM4104164_SC68_cr.LB19003_LB19003.GATCGCGGTAATCGTC-1	-0.143437	treated
GSM4104164_SC68_cr.LB19003_LB19003.GATCGCGGTGCAGTAG-1	-0.0630755	treated
GSM4104164_SC68_cr.LB19003_LB19003.GATCGCGTCAGCATGT-1	-0.289982	treated
GSM4104164_SC68_cr.LB19003_LB19003.GATCGCGTCCCTGACT-1	0.04412	treated
GSM4104164_SC68_cr.LB19003_LB19003.GATCGTAAGCTAGTGG-1	0.879912	treated
GSM4104164_SC68_cr.LB19003_LB19003.GATCGTACACTGTTAG-1	-0.0526074	treated
GSM4104164_SC68_cr.LB19003_LB19003.GATCGTAGTCATTAGC-1	-0.184969	treated
GSM4104164_SC68_cr.LB19003_LB19003.GATCGTAGTTCCAACA-1	0.544197	treated
GSM4104164_SC68_cr.LB19003_LB19003.GATCGTATCTACTCAT-1	0.021972	treated
GSM4104164_SC68_cr.LB19003_LB19003.GATCGTATCTGGGCCA-1	-0.0888475	treated
GSM4104164_SC68_cr.LB19003_LB19003.GATCTAGCATGCCTTC-1	0.128931	treated
GSM4104164_SC68_cr.LB19003_LB19003.GATCTAGGTCCGACGT-1	0.101466	treated
GSM4104164_SC68_cr.LB19003_LB19003.GATCTAGTCGGTTCGG-1	0.169591	treated
GSM4104164_SC68_cr.LB19003_LB19003.GATGAAAAGGGAACGG-1	-0.187973	treated
GSM4104164_SC68_cr.LB19003_LB19003.GATGAAAAGTTGAGTA-1	-0.057948	treated
GSM4104164_SC68_cr.LB19003_LB19003.GATGAAAAGTTTAGGA-1	0.0306106	treated
GSM4104164_SC68_cr.LB19003_LB19003.GATGAAACAAGACGTG-1	0.165056	treated
GSM4104164_SC68_cr.LB19003_LB19003.GATGAAACAGGGTATG-1	-0.138606	treated
GSM4104164_SC68_cr.LB19003_LB19003.GATGAAATCGGCTACG-1	0.343267	treated
GSM4104164_SC68_cr.LB19003_LB19003.GATGAGGAGACTAGAT-1	0.343842	treated
GSM4104164_SC68_cr.LB19003_LB19003.GATGAGGCACAAGTAA-1	0.192859	treated
GSM4104164_SC68_cr.LB19003_LB19003.GATGAGGTCACAGTAC-1	-0.143437	treated
GSM4104164_SC68_cr.LB19003_LB19003.GATGCTAAGGTGTTAA-1	0.164049	treated
GSM4104164_SC68_cr.LB19003_LB19003.GATGCTATCAACGCTA-1	0.42157	treated
GSM4104164_SC68_cr.LB19003_LB19003.GATTCAGAGAACAATC-1	-0.203639	treated
GSM4104164_SC68_cr.LB19003_LB19003.GATTCAGAGGTAGCCA-1	-0.0508465	treated
GSM4104164_SC68_cr.LB19003_LB19003.GATTCAGCACCACGTG-1	0.0887551	treated
GSM4104164_SC68_cr.LB19003_LB19003.GATTCAGTCAGCATGT-1	0.0906659	treated
GSM4104164_SC68_cr.LB19003_LB19003.GATTCAGTCTCCGGTT-1	-0.0575866	treated
GSM4104164_SC68_cr.LB19003_LB19003.GATTCAGTCTTGTACT-1	-0.0136957	treated
GSM4104164_SC68_cr.LB19003_LB19003.GCAAACTAGACGCACA-1	-0.202238	treated
GSM4104164_SC68_cr.LB19003_LB19003.GCAAACTAGGTTACCT-1	-0.23708	treated
GSM4104164_SC68_cr.LB19003_LB19003.GCAAACTCAGGTCGTC-1	0.239081	treated
GSM4104164_SC68_cr.LB19003_LB19003.GCAAACTGTAGCAAAT-1	-0.0186196	treated
GSM4104164_SC68_cr.LB19003_LB19003.GCAAACTGTGGTTTCA-1	-0.259162	treated
GSM4104164_SC68_cr.LB19003_LB19003.GCAAACTGTTTGGGCC-1	0.485922	treated
GSM4104164_SC68_cr.LB19003_LB19003.GCAAACTTCAAAGTAG-1	0.00648079	treated
GSM4104164_SC68_cr.LB19003_LB19003.GCAAACTTCGGAATCT-1	-0.371537	treated
GSM4104164_SC68_cr.LB19003_LB19003.GCAATCAAGTACTTGC-1	0.441499	treated
GSM4104164_SC68_cr.LB19003_LB19003.GCAATCACAGCCACCA-1	0.0415588	treated
GSM4104164_SC68_cr.LB19003_LB19003.GCAATCAGTTGACGTT-1	-0.238481	treated
GSM4104164_SC68_cr.LB19003_LB19003.GCAATCAGTTGCCTCT-1	-0.00351305	treated
GSM4104164_SC68_cr.LB19003_LB19003.GCAATCATCTGTCTAT-1	0.0248754	treated
GSM4104164_SC68_cr.LB19003_LB19003.GCACATAAGGTGGGTT-1	0.257036	treated
GSM4104164_SC68_cr.LB19003_LB19003.GCACATAAGTACGATA-1	-0.0234523	treated
GSM4104164_SC68_cr.LB19003_LB19003.GCACATACAAAGAATC-1	0.0702535	treated
GSM4104164_SC68_cr.LB19003_LB19003.GCACATACACATAACC-1	-0.181867	treated
GSM4104164_SC68_cr.LB19003_LB19003.GCACATACAGACGCTC-1	0.879284	treated
GSM4104164_SC68_cr.LB19003_LB19003.GCACATACATATGAGA-1	0.275308	treated
GSM4104164_SC68_cr.LB19003_LB19003.GCACATATCATACGGT-1	0.200665	treated
GSM4104164_SC68_cr.LB19003_LB19003.GCACATATCATTATCC-1	-0.181867	treated
GSM4104164_SC68_cr.LB19003_LB19003.GCACATATCCTCGCAT-1	-0.216571	treated
GSM4104164_SC68_cr.LB19003_LB19003.GCACATATCGTCTGCT-1	0.502191	treated
GSM4104164_SC68_cr.LB19003_LB19003.GCACATATCTTGAGAC-1	-0.0554273	treated
GSM4104164_SC68_cr.LB19003_LB19003.GCACTCTCACCATGTA-1	-0.113382	treated
GSM4104164_SC68_cr.LB19003_LB19003.GCACTCTTCGAACTGT-1	0.0987375	treated
GSM4104164_SC68_cr.LB19003_LB19003.GCAGCCACAGTAACGG-1	2.0634	treated
GSM4104164_SC68_cr.LB19003_LB19003.GCAGCCACATGGTAGG-1	0.254345	treated
GSM4104164_SC68_cr.LB19003_LB19003.GCAGTTAAGAAACCTA-1	-0.012743	treated
GSM4104164_SC68_cr.LB19003_LB19003.GCAGTTAAGCTAGGCA-1	0.641938	treated
GSM4104164_SC68_cr.LB19003_LB19003.GCAGTTACACGGTTTA-1	0.00568424	treated
GSM4104164_SC68_cr.LB19003_LB19003.GCAGTTACAGCGAACA-1	0.0617793	treated
GSM4104164_SC68_cr.LB19003_LB19003.GCAGTTACAGGTCCAC-1	0.0866404	treated
GSM4104164_SC68_cr.LB19003_LB19003.GCATACAGTAGCTTGT-1	-0.371537	treated
GSM4104164_SC68_cr.LB19003_LB19003.GCATACAGTCCTCTTG-1	-0.0285787	treated
GSM4104164_SC68_cr.LB19003_LB19003.GCATACAGTGCCTTGG-1	-0.0397617	treated
GSM4104164_SC68_cr.LB19003_LB19003.GCATACATCTTCTGGC-1	-0.0979176	treated
GSM4104164_SC68_cr.LB19003_LB19003.GCATGATCAAAGTCAA-1	-0.252746	treated
GSM4104164_SC68_cr.LB19003_LB19003.GCATGATGTCCGTCAG-1	-0.0467764	treated
GSM4104164_SC68_cr.LB19003_LB19003.GCATGATGTTACGGAG-1	0.00903942	treated
GSM4104164_SC68_cr.LB19003_LB19003.GCATGATTCGTAGGAG-1	0.204765	treated
GSM4104164_SC68_cr.LB19003_LB19003.GCATGCGAGGAATGGA-1	0.0712473	treated
GSM4104164_SC68_cr.LB19003_LB19003.GCATGCGAGTGAACGC-1	0.0988756	treated
GSM4104164_SC68_cr.LB19003_LB19003.GCATGCGCACTGTTAG-1	-0.371537	treated
GSM4104164_SC68_cr.LB19003_LB19003.GCATGCGGTATCAGTC-1	0.421396	treated
GSM4104164_SC68_cr.LB19003_LB19003.GCATGCGGTCCCTACT-1	0.0397979	treated
GSM4104164_SC68_cr.LB19003_LB19003.GCATGCGGTCCGACGT-1	-0.176973	treated
GSM4104164_SC68_cr.LB19003_LB19003.GCATGTAAGCCAGTAG-1	-0.0986254	treated
GSM4104164_SC68_cr.LB19003_LB19003.GCATGTAAGCTTCGCG-1	0.0232681	treated
GSM4104164_SC68_cr.LB19003_LB19003.GCATGTAAGGCGACAT-1	0.198751	treated
GSM4104164_SC68_cr.LB19003_LB19003.GCATGTAAGGTGATTA-1	-0.289982	treated
GSM4104164_SC68_cr.LB19003_LB19003.GCATGTATCGTTGACA-1	0.0179508	treated
GSM4104164_SC68_cr.LB19003_LB19003.GCCAAATAGATCGGGT-1	-0.014278	treated
GSM4104164_SC68_cr.LB19003_LB19003.GCCAAATCAACGCACC-1	-0.287588	treated
GSM4104164_SC68_cr.LB19003_LB19003.GCCAAATCACCAGGCT-1	0.109843	treated
GSM4104164_SC68_cr.LB19003_LB19003.GCCAAATCACTTACGA-1	0.0432232	treated
GSM4104164_SC68_cr.LB19003_LB19003.GCCAAATCAGATAATG-1	-0.203948	treated
GSM4104164_SC68_cr.LB19003_LB19003.GCCAAATGTAGAGTGC-1	-0.142105	treated
GSM4104164_SC68_cr.LB19003_LB19003.GCCAAATGTTCATGGT-1	-0.339089	treated
GSM4104164_SC68_cr.LB19003_LB19003.GCCTCTAAGAGCTTCT-1	0.187657	treated
GSM4104164_SC68_cr.LB19003_LB19003.GCCTCTAAGCGATAGC-1	0.196089	treated
GSM4104164_SC68_cr.LB19003_LB19003.GCCTCTAAGGTACTCT-1	-0.0941013	treated
GSM4104164_SC68_cr.LB19003_LB19003.GCCTCTAGTCCGTGAC-1	-0.117295	treated
GSM4104164_SC68_cr.LB19003_LB19003.GCCTCTAGTCGAGATG-1	0.279409	treated
GSM4104164_SC68_cr.LB19003_LB19003.GCCTCTATCGAACTGT-1	0.328557	treated
GSM4104164_SC68_cr.LB19003_LB19003.GCGACCAAGAGTGACC-1	1.10564	treated
GSM4104164_SC68_cr.LB19003_LB19003.GCGACCACATGACATC-1	-0.23708	treated
GSM4104164_SC68_cr.LB19003_LB19003.GCGACCATCACTTCAT-1	-0.108456	treated
GSM4104164_SC68_cr.LB19003_LB19003.GCGACCATCTAACTGG-1	0.0221401	treated
GSM4104164_SC68_cr.LB19003_LB19003.GCGAGAAAGTAGGCCA-1	0.113359	treated
GSM4104164_SC68_cr.LB19003_LB19003.GCGAGAACAACGCACC-1	-0.214177	treated
GSM4104164_SC68_cr.LB19003_LB19003.GCGAGAACAGCGTTCG-1	0.0575856	treated
GSM4104164_SC68_cr.LB19003_LB19003.GCGAGAAGTCAGATAA-1	-0.0270082	treated
GSM4104164_SC68_cr.LB19003_LB19003.GCGAGAAGTGGCCCTA-1	-0.0263805	treated
GSM4104164_SC68_cr.LB19003_LB19003.GCGAGAAGTTCCACAA-1	-0.0560659	treated
GSM4104164_SC68_cr.LB19003_LB19003.GCGAGAATCATAGCAC-1	-0.0481176	treated
GSM4104164_SC68_cr.LB19003_LB19003.GCGCAACCACGGTAGA-1	0.0963421	treated
GSM4104164_SC68_cr.LB19003_LB19003.GCGCAACCATGCCACG-1	-0.21841	treated
GSM4104164_SC68_cr.LB19003_LB19003.GCGCAACGTGGTACAG-1	6.25703e-05	treated
GSM4104164_SC68_cr.LB19003_LB19003.GCGCAACGTGTGAATA-1	-0.0378909	treated
GSM4104164_SC68_cr.LB19003_LB19003.GCGCAACGTTAGGGTG-1	-0.339089	treated
GSM4104164_SC68_cr.LB19003_LB19003.GCGCAGTCACCTCGTT-1	-0.0708919	treated
GSM4104164_SC68_cr.LB19003_LB19003.GCGCAGTGTCCAGTAT-1	-0.0982779	treated
GSM4104164_SC68_cr.LB19003_LB19003.GCGCAGTTCGGCATCG-1	-0.0888475	treated
GSM4104164_SC68_cr.LB19003_LB19003.GCGCAGTTCTGGAGCC-1	0.527322	treated
GSM4104164_SC68_cr.LB19003_LB19003.GCGCCAAAGGGCTTGA-1	-0.118901	treated
GSM4104164_SC68_cr.LB19003_LB19003.GCGCCAAAGTAGCCGA-1	-0.0403915	treated
GSM4104164_SC68_cr.LB19003_LB19003.GCGCCAAAGTTTGCGT-1	0.170954	treated
GSM4104164_SC68_cr.LB19003_LB19003.GCGCCAATCCAATGGT-1	-0.0822519	treated
GSM4104164_SC68_cr.LB19003_LB19003.GCGCGATAGAATGTGT-1	0.156069	treated
GSM4104164_SC68_cr.LB19003_LB19003.GCGCGATAGCTTCGCG-1	0.00807611	treated
GSM4104164_SC68_cr.LB19003_LB19003.GCGCGATGTTCAGACT-1	-0.0974755	treated
GSM4104164_SC68_cr.LB19003_LB19003.GCGCGATTCAAGCCTA-1	2.15254	treated
GSM4104164_SC68_cr.LB19003_LB19003.GCGGGTTAGGTAAACT-1	-0.0597089	treated
GSM4104164_SC68_cr.LB19003_LB19003.GCGGGTTAGTACATGA-1	0.274446	treated
GSM4104164_SC68_cr.LB19003_LB19003.GCGGGTTCAAAGGCGT-1	0.714956	treated
GSM4104164_SC68_cr.LB19003_LB19003.GCGGGTTTCCCTCTTT-1	0.149548	treated
GSM4104164_SC68_cr.LB19003_LB19003.GCGGGTTTCTATCCTA-1	-0.0474098	treated
GSM4104164_SC68_cr.LB19003_LB19003.GCTCCTAAGAGAGCTC-1	0.135577	treated
GSM4104164_SC68_cr.LB19003_LB19003.GCTCCTAAGCGGATCA-1	-0.124976	treated
GSM4104164_SC68_cr.LB19003_LB19003.GCTCCTACAAGGTGTG-1	0.259374	treated
GSM4104164_SC68_cr.LB19003_LB19003.GCTCCTACACATCTTT-1	-0.162099	treated
GSM4104164_SC68_cr.LB19003_LB19003.GCTCCTAGTGCAGACA-1	0.361662	treated
GSM4104164_SC68_cr.LB19003_LB19003.GCTCCTATCACTATTC-1	0.0653299	treated
GSM4104164_SC68_cr.LB19003_LB19003.GCTCCTATCCCAAGAT-1	-0.423039	treated
GSM4104164_SC68_cr.LB19003_LB19003.GCTCTGTAGCACGCCT-1	0.746029	treated
GSM4104164_SC68_cr.LB19003_LB19003.GCTCTGTAGGCCCGTT-1	-0.085354	treated
GSM4104164_SC68_cr.LB19003_LB19003.GCTGCAGAGTTGAGTA-1	-0.206343	treated
GSM4104164_SC68_cr.LB19003_LB19003.GCTGCAGGTTACGTCA-1	-0.271313	treated
GSM4104164_SC68_cr.LB19003_LB19003.GCTGCAGGTTTCCACC-1	0.671932	treated
GSM4104164_SC68_cr.LB19003_LB19003.GCTGCGAAGGAATCGC-1	0.350507	treated
GSM4104164_SC68_cr.LB19003_LB19003.GCTGCGAAGTTGAGTA-1	0.271844	treated
GSM4104164_SC68_cr.LB19003_LB19003.GCTGCGAGTAAGTAGT-1	0.475853	treated
GSM4104164_SC68_cr.LB19003_LB19003.GCTGCTTGTCTTGCGG-1	0.36897	treated
GSM4104164_SC68_cr.LB19003_LB19003.GCTGCTTGTGTCGCTG-1	-0.0263805	treated
GSM4104164_SC68_cr.LB19003_LB19003.GCTGCTTGTTCAGCGC-1	-0.396013	treated
GSM4104164_SC68_cr.LB19003_LB19003.GCTGGGTCACATCTTT-1	-0.187973	treated
GSM4104164_SC68_cr.LB19003_LB19003.GCTGGGTGTAGCGTAG-1	0.705527	treated
GSM4104164_SC68_cr.LB19003_LB19003.GCTGGGTTCTCCTATA-1	-0.0346741	treated
GSM4104164_SC68_cr.LB19003_LB19003.GCTTCCAAGCGTTGCC-1	-0.0403915	treated
GSM4104164_SC68_cr.LB19003_LB19003.GCTTCCACAATGGAAT-1	0.114076	treated
GSM4104164_SC68_cr.LB19003_LB19003.GCTTCCAGTTAGGGTG-1	0.352243	treated
GSM4104164_SC68_cr.LB19003_LB19003.GCTTCCATCAAAGACA-1	0.337192	treated
GSM4104164_SC68_cr.LB19003_LB19003.GCTTCCATCCGTAGGC-1	0.0192679	treated
GSM4104164_SC68_cr.LB19003_LB19003.GCTTCCATCGCGATCG-1	0.03714	treated
GSM4104164_SC68_cr.LB19003_LB19003.GCTTGAAAGCTAACAA-1	-0.066766	treated
GSM4104164_SC68_cr.LB19003_LB19003.GCTTGAACAGTCCTTC-1	-0.373931	treated
GSM4104164_SC68_cr.LB19003_LB19003.GCTTGAACATCCGTGG-1	0.00116174	treated
GSM4104164_SC68_cr.LB19003_LB19003.GCTTGAACATGATCCA-1	-0.214177	treated
GSM4104164_SC68_cr.LB19003_LB19003.GCTTGAATCAGCGATT-1	-0.11763	treated
GSM4104164_SC68_cr.LB19003_LB19003.GGAAAGCAGCGTCTAT-1	0.189006	treated
GSM4104164_SC68_cr.LB19003_LB19003.GGAAAGCAGGCAAAGA-1	-0.355262	treated
GSM4104164_SC68_cr.LB19003_LB19003.GGAAAGCCACGGCGTT-1	-0.0546565	treated
GSM4104164_SC68_cr.LB19003_LB19003.GGAAAGCCAGCGTAAG-1	0.037176	treated
GSM4104164_SC68_cr.LB19003_LB19003.GGAAAGCTCAACCATG-1	-0.0902694	treated
GSM4104164_SC68_cr.LB19003_LB19003.GGAACTTAGCTCCTTC-1	0.2569	treated
GSM4104164_SC68_cr.LB19003_LB19003.GGAACTTAGTTAACGA-1	0.237215	treated
GSM4104164_SC68_cr.LB19003_LB19003.GGAACTTCACAGATTC-1	0.0629021	treated
GSM4104164_SC68_cr.LB19003_LB19003.GGAACTTCACTTACGA-1	0.0723753	treated
GSM4104164_SC68_cr.LB19003_LB19003.GGAATAAAGTATCTCG-1	-0.290292	treated
GSM4104164_SC68_cr.LB19003_LB19003.GGAATAACATACCATG-1	-0.187973	treated
GSM4104164_SC68_cr.LB19003_LB19003.GGACAAGAGGTGCAAC-1	-0.0377156	treated
GSM4104164_SC68_cr.LB19003_LB19003.GGACAAGCAAAGGAAG-1	0.15164	treated
GSM4104164_SC68_cr.LB19003_LB19003.GGACAAGCATAGTAAG-1	0.20042	treated
GSM4104164_SC68_cr.LB19003_LB19003.GGACAAGCATGAAGTA-1	-0.252746	treated
GSM4104164_SC68_cr.LB19003_LB19003.GGACAAGGTAGCTAAA-1	-0.184969	treated
GSM4104164_SC68_cr.LB19003_LB19003.GGACAGAAGACAAGCC-1	0.39574	treated
GSM4104164_SC68_cr.LB19003_LB19003.GGACAGAAGTGAAGAG-1	-0.177573	treated
GSM4104164_SC68_cr.LB19003_LB19003.GGACAGATCATAAAGG-1	0.230346	treated
GSM4104164_SC68_cr.LB19003_LB19003.GGACATTCAAACCCAT-1	-0.0410269	treated
GSM4104164_SC68_cr.LB19003_LB19003.GGACATTGTAACGCGA-1	0.401729	treated
GSM4104164_SC68_cr.LB19003_LB19003.GGACATTGTAAGAGAG-1	0.310418	treated
GSM4104164_SC68_cr.LB19003_LB19003.GGACATTGTAGAAAGG-1	-0.334301	treated
GSM4104164_SC68_cr.LB19003_LB19003.GGACATTTCACGCGGT-1	0.25531	treated
GSM4104164_SC68_cr.LB19003_LB19003.GGACATTTCCACGTTC-1	-0.0366924	treated
GSM4104164_SC68_cr.LB19003_LB19003.GGACGTCGTGCCTTGG-1	0.140763	treated
GSM4104164_SC68_cr.LB19003_LB19003.GGAGCAAAGAACTCGG-1	-0.0944247	treated
GSM4104164_SC68_cr.LB19003_LB19003.GGAGCAAAGTCGTACT-1	-0.290292	treated
GSM4104164_SC68_cr.LB19003_LB19003.GGAGCAAAGTGTTTGC-1	-0.117655	treated
GSM4104164_SC68_cr.LB19003_LB19003.GGAGCAACACGTCTCT-1	0.0909453	treated
GSM4104164_SC68_cr.LB19003_LB19003.GGAGCAACAGTCAGAG-1	-0.00351533	treated
GSM4104164_SC68_cr.LB19003_LB19003.GGAGCAACATGCCTTC-1	0.0588278	treated
GSM4104164_SC68_cr.LB19003_LB19003.GGAGCAACATTTCACT-1	0.555365	treated
GSM4104164_SC68_cr.LB19003_LB19003.GGAGCAAGTATTCGTG-1	-0.506988	treated
GSM4104164_SC68_cr.LB19003_LB19003.GGAGCAAGTCGTCTTC-1	0.0793966	treated
GSM4104164_SC68_cr.LB19003_LB19003.GGAGCAAGTGTGAATA-1	0.22968	treated
GSM4104164_SC68_cr.LB19003_LB19003.GGAGCAAGTTACCGAT-1	-0.118289	treated
GSM4104164_SC68_cr.LB19003_LB19003.GGAGCAATCTAACTTC-1	-0.191768	treated
GSM4104164_SC68_cr.LB19003_LB19003.GGAGCAATCTTGACGA-1	-0.0186679	treated
GSM4104164_SC68_cr.LB19003_LB19003.GGATGTTAGGATGTAT-1	-0.289982	treated
GSM4104164_SC68_cr.LB19003_LB19003.GGATGTTAGTGCCAGA-1	-0.179833	treated
GSM4104164_SC68_cr.LB19003_LB19003.GGATGTTCAGCTGTAT-1	0.0259167	treated
GSM4104164_SC68_cr.LB19003_LB19003.GGATTACAGGTAGCTG-1	-0.118623	treated
GSM4104164_SC68_cr.LB19003_LB19003.GGATTACAGTGCCATT-1	0.137709	treated
GSM4104164_SC68_cr.LB19003_LB19003.GGATTACAGTTCGCGC-1	0.0491792	treated
GSM4104164_SC68_cr.LB19003_LB19003.GGATTACCACGGCTAC-1	-0.13312	treated
GSM4104164_SC68_cr.LB19003_LB19003.GGATTACCAGACGCTC-1	0.0734233	treated
GSM4104164_SC68_cr.LB19003_LB19003.GGATTACCAGCGTAAG-1	0.458671	treated
GSM4104164_SC68_cr.LB19003_LB19003.GGATTACCAGGTGCCT-1	0.230799	treated
GSM4104164_SC68_cr.LB19003_LB19003.GGATTACCAGTAAGAT-1	-0.252746	treated
GSM4104164_SC68_cr.LB19003_LB19003.GGATTACCATCCAACA-1	-0.215484	treated
GSM4104164_SC68_cr.LB19003_LB19003.GGATTACGTCCTGCTT-1	-0.145926	treated
GSM4104164_SC68_cr.LB19003_LB19003.GGATTACGTGGCCCTA-1	0.48057	treated
GSM4104164_SC68_cr.LB19003_LB19003.GGATTACTCAACTCTT-1	-0.123847	treated
GSM4104164_SC68_cr.LB19003_LB19003.GGATTACTCGTAGATC-1	0.148624	treated
GSM4104164_SC68_cr.LB19003_LB19003.GGCAATTCAGTCGTGC-1	0.157115	treated
GSM4104164_SC68_cr.LB19003_LB19003.GGCAATTTCTCTGAGA-1	-0.0488104	treated
GSM4104164_SC68_cr.LB19003_LB19003.GGCCGATCATTTGCTT-1	0.11071	treated
GSM4104164_SC68_cr.LB19003_LB19003.GGCCGATGTTGCGTTA-1	0.088041	treated
GSM4104164_SC68_cr.LB19003_LB19003.GGCGACTAGATGCGAC-1	-0.182575	treated
GSM4104164_SC68_cr.LB19003_LB19003.GGCGACTAGGGTTTCT-1	0.0685844	treated
GSM4104164_SC68_cr.LB19003_LB19003.GGCGACTAGTCTCCTC-1	-0.0890783	treated
GSM4104164_SC68_cr.LB19003_LB19003.GGCGACTCACAGGCCT-1	-0.126241	treated
GSM4104164_SC68_cr.LB19003_LB19003.GGCGACTTCTTACCGC-1	-0.050512	treated
GSM4104164_SC68_cr.LB19003_LB19003.GGCGACTTCTTGAGAC-1	-0.238481	treated
GSM4104164_SC68_cr.LB19003_LB19003.GGCGTGTAGGCAGTCA-1	-0.00764847	treated
GSM4104164_SC68_cr.LB19003_LB19003.GGCGTGTTCCTAAGTG-1	0.13644	treated
GSM4104164_SC68_cr.LB19003_LB19003.GGCGTGTTCTGTCTCG-1	0.278447	treated
GSM4104164_SC68_cr.LB19003_LB19003.GGCTCGATCCTTGACC-1	-0.355262	treated
GSM4104164_SC68_cr.LB19003_LB19003.GGCTGGTAGCACACAG-1	0.213612	treated
GSM4104164_SC68_cr.LB19003_LB19003.GGCTGGTCAGGATCGA-1	0.112346	treated
GSM4104164_SC68_cr.LB19003_LB19003.GGCTGGTTCCCGACTT-1	0.641431	treated
GSM4104164_SC68_cr.LB19003_LB19003.GGCTGGTTCGGATGTT-1	-0.173448	treated
GSM4104164_SC68_cr.LB19003_LB19003.GGGAATGAGGGTCGAT-1	-0.0186196	treated
GSM4104164_SC68_cr.LB19003_LB19003.GGGAATGGTACCGTTA-1	-0.068267	treated
GSM4104164_SC68_cr.LB19003_LB19003.GGGAATGGTACTCAAC-1	0.183345	treated
GSM4104164_SC68_cr.LB19003_LB19003.GGGAATGTCGTAGGTT-1	-0.203639	treated
GSM4104164_SC68_cr.LB19003_LB19003.GGGACCTAGACGCAAC-1	0.206602	treated
GSM4104164_SC68_cr.LB19003_LB19003.GGGACCTAGGCCCGTT-1	0.374029	treated
GSM4104164_SC68_cr.LB19003_LB19003.GGGACCTCATTGCGGC-1	-0.287588	treated
GSM4104164_SC68_cr.LB19003_LB19003.GGGACCTGTGTTGAGG-1	0.277132	treated
GSM4104164_SC68_cr.LB19003_LB19003.GGGAGATAGCCTTGAT-1	-0.193944	treated
GSM4104164_SC68_cr.LB19003_LB19003.GGGAGATAGGGTATCG-1	0.0689386	treated
GSM4104164_SC68_cr.LB19003_LB19003.GGGAGATCACATAACC-1	0.00898519	treated
GSM4104164_SC68_cr.LB19003_LB19003.GGGAGATGTGTGAAAT-1	0.044821	treated
GSM4104164_SC68_cr.LB19003_LB19003.GGGATGACATCGACGC-1	0.822437	treated
GSM4104164_SC68_cr.LB19003_LB19003.GGGATGAGTGTGGCTC-1	-0.396013	treated
GSM4104164_SC68_cr.LB19003_LB19003.GGGCACTAGCTGTCTA-1	-0.324824	treated
GSM4104164_SC68_cr.LB19003_LB19003.GGGCACTAGGGCACTA-1	-0.123677	treated
GSM4104164_SC68_cr.LB19003_LB19003.GGGCACTCAGGAACGT-1	-0.057948	treated
GSM4104164_SC68_cr.LB19003_LB19003.GGGCACTGTAAACGCG-1	-0.220171	treated
GSM4104164_SC68_cr.LB19003_LB19003.GGGCACTGTAGAGGAA-1	0.646835	treated
GSM4104164_SC68_cr.LB19003_LB19003.GGGCACTGTCGACTGC-1	-0.0727055	treated
GSM4104164_SC68_cr.LB19003_LB19003.GGGCACTTCCCAAGAT-1	-0.265816	treated
GSM4104164_SC68_cr.LB19003_LB19003.GGGCATCAGATGTCGG-1	0.0528386	treated
GSM4104164_SC68_cr.LB19003_LB19003.GGGCATCAGTGACATA-1	0.236976	treated
GSM4104164_SC68_cr.LB19003_LB19003.GGGCATCCAATGAAAC-1	0.0107497	treated
GSM4104164_SC68_cr.LB19003_LB19003.GGGCATCGTACGACCC-1	0.162853	treated
GSM4104164_SC68_cr.LB19003_LB19003.GGGCATCGTGGTCTCG-1	0.23825	treated
GSM4104164_SC68_cr.LB19003_LB19003.GGGTCTGAGAGACTAT-1	-0.044826	treated
GSM4104164_SC68_cr.LB19003_LB19003.GGGTCTGAGCTGGAAC-1	0.24736	treated
GSM4104164_SC68_cr.LB19003_LB19003.GGGTCTGAGTGCCATT-1	0.0653296	treated
GSM4104164_SC68_cr.LB19003_LB19003.GGGTCTGAGTGGGATC-1	0.0414587	treated
GSM4104164_SC68_cr.LB19003_LB19003.GGGTCTGCACGAGGTA-1	0.469694	treated
GSM4104164_SC68_cr.LB19003_LB19003.GGGTCTGGTATGGTTC-1	-0.057948	treated
GSM4104164_SC68_cr.LB19003_LB19003.GGGTCTGGTCTAGTGT-1	-0.187973	treated
GSM4104164_SC68_cr.LB19003_LB19003.GGGTCTGTCGTTACAG-1	0.103217	treated
GSM4104164_SC68_cr.LB19003_LB19003.GGGTCTGTCTACCTGC-1	-0.10339	treated
GSM4104164_SC68_cr.LB19003_LB19003.GGGTTGCAGACAAAGG-1	-0.126105	treated
GSM4104164_SC68_cr.LB19003_LB19003.GGGTTGCAGTAATCCC-1	-0.143532	treated
GSM4104164_SC68_cr.LB19003_LB19003.GGGTTGCAGTGCGTGA-1	0.263913	treated
GSM4104164_SC68_cr.LB19003_LB19003.GGGTTGCGTCGTGGCT-1	-0.238481	treated
GSM4104164_SC68_cr.LB19003_LB19003.GGTATTGCAACACCTA-1	0.581638	treated
GSM4104164_SC68_cr.LB19003_LB19003.GGTATTGCAGTCGATT-1	-0.324824	treated
GSM4104164_SC68_cr.LB19003_LB19003.GGTGAAGAGATCTGAA-1	-0.100037	treated
GSM4104164_SC68_cr.LB19003_LB19003.GGTGAAGAGCTATGCT-1	0.210649	treated
GSM4104164_SC68_cr.LB19003_LB19003.GGTGAAGCACCACCAG-1	-0.166402	treated
GSM4104164_SC68_cr.LB19003_LB19003.GGTGAAGCATGAGCGA-1	0.180768	treated
GSM4104164_SC68_cr.LB19003_LB19003.GGTGAAGGTTGAGTTC-1	0.750405	treated
GSM4104164_SC68_cr.LB19003_LB19003.GGTGAAGTCCAAGCCG-1	-0.126071	treated
GSM4104164_SC68_cr.LB19003_LB19003.GGTGCGTGTCAAAGAT-1	0.0101979	treated
GSM4104164_SC68_cr.LB19003_LB19003.GGTGCGTGTGAGTATA-1	0.0892694	treated
GSM4104164_SC68_cr.LB19003_LB19003.GGTGTTAAGCTCCTTC-1	0.462542	treated
GSM4104164_SC68_cr.LB19003_LB19003.GGTGTTAAGTGAAGAG-1	-0.219103	treated
GSM4104164_SC68_cr.LB19003_LB19003.GGTGTTACACTATCTT-1	-0.117934	treated
GSM4104164_SC68_cr.LB19003_LB19003.GGTGTTACATTACGAC-1	-0.108456	treated
GSM4104164_SC68_cr.LB19003_LB19003.GGTGTTAGTCAACTGT-1	-0.396013	treated
GSM4104164_SC68_cr.LB19003_LB19003.GGTGTTAGTCGGATCC-1	-0.0694573	treated
GSM4104164_SC68_cr.LB19003_LB19003.GTAACGTCAGTCCTTC-1	0.238203	treated
GSM4104164_SC68_cr.LB19003_LB19003.GTAACGTTCCGAGCCA-1	0.218297	treated
GSM4104164_SC68_cr.LB19003_LB19003.GTAACTGCAATGTAAG-1	0.46372	treated
GSM4104164_SC68_cr.LB19003_LB19003.GTAACTGCATACTCTT-1	0.0916597	treated
GSM4104164_SC68_cr.LB19003_LB19003.GTAACTGCATCGGTTA-1	-0.201244	treated
GSM4104164_SC68_cr.LB19003_LB19003.GTAACTGGTCGCTTTC-1	-0.00372289	treated
GSM4104164_SC68_cr.LB19003_LB19003.GTAACTGGTCTTCTCG-1	-0.312064	treated
GSM4104164_SC68_cr.LB19003_LB19003.GTAACTGTCACATGCA-1	0.405744	treated
GSM4104164_SC68_cr.LB19003_LB19003.GTAACTGTCCGCGGTA-1	-0.0179052	treated
GSM4104164_SC68_cr.LB19003_LB19003.GTACGTAAGTTCGATC-1	0.0576248	treated
GSM4104164_SC68_cr.LB19003_LB19003.GTACGTAGTACCATCA-1	-0.0170467	treated
GSM4104164_SC68_cr.LB19003_LB19003.GTACGTAGTCTAAACC-1	0.476176	treated
GSM4104164_SC68_cr.LB19003_LB19003.GTACGTAGTTCCACAA-1	0.128632	treated
GSM4104164_SC68_cr.LB19003_LB19003.GTACTCCTCAAAGACA-1	0.611436	treated
GSM4104164_SC68_cr.LB19003_LB19003.GTACTCCTCGTCGTTC-1	0.816962	treated
GSM4104164_SC68_cr.LB19003_LB19003.GTACTTTAGTCCGTAT-1	-0.1445	treated
GSM4104164_SC68_cr.LB19003_LB19003.GTACTTTAGTGGGATC-1	-0.147025	treated
GSM4104164_SC68_cr.LB19003_LB19003.GTACTTTGTACAGCAG-1	-0.230974	treated
GSM4104164_SC68_cr.LB19003_LB19003.GTACTTTGTAGCTTGT-1	-0.173448	treated
GSM4104164_SC68_cr.LB19003_LB19003.GTACTTTTCTGAGTGT-1	0.868494	treated
GSM4104164_SC68_cr.LB19003_LB19003.GTAGGCCAGCGATATA-1	0.0671838	treated
GSM4104164_SC68_cr.LB19003_LB19003.GTAGGCCCAAGAAAGG-1	-0.184571	treated
GSM4104164_SC68_cr.LB19003_LB19003.GTAGGCCCACCATGTA-1	-0.143437	treated
GSM4104164_SC68_cr.LB19003_LB19003.GTAGGCCCACTGTTAG-1	-0.0104775	treated
GSM4104164_SC68_cr.LB19003_LB19003.GTAGGCCGTCAATGTC-1	0.262575	treated
GSM4104164_SC68_cr.LB19003_LB19003.GTAGGCCTCTTATCTG-1	-0.00351305	treated
GSM4104164_SC68_cr.LB19003_LB19003.GTAGTCAAGTGTTAGA-1	-0.057948	treated
GSM4104164_SC68_cr.LB19003_LB19003.GTAGTCACACAACGCC-1	0.376696	treated
GSM4104164_SC68_cr.LB19003_LB19003.GTAGTCAGTATGAATG-1	0.270283	treated
GSM4104164_SC68_cr.LB19003_LB19003.GTAGTCAGTCAGCTAT-1	0.656202	treated
GSM4104164_SC68_cr.LB19003_LB19003.GTATCTTAGTTAACGA-1	-0.0694573	treated
GSM4104164_SC68_cr.LB19003_LB19003.GTATCTTCACTCGACG-1	-0.0153147	treated
GSM4104164_SC68_cr.LB19003_LB19003.GTATCTTGTCCTCTTG-1	0.301603	treated
GSM4104164_SC68_cr.LB19003_LB19003.GTATCTTGTTAAGGGC-1	0.0414587	treated
GSM4104164_SC68_cr.LB19003_LB19003.GTATCTTTCGTATCAG-1	0.114077	treated
GSM4104164_SC68_cr.LB19003_LB19003.GTATTCTAGCGATCCC-1	0.389406	treated
GSM4104164_SC68_cr.LB19003_LB19003.GTATTCTAGCTAAGAT-1	0.321483	treated
GSM4104164_SC68_cr.LB19003_LB19003.GTATTCTAGCTCCTCT-1	0.818888	treated
GSM4104164_SC68_cr.LB19003_LB19003.GTATTCTCACATCTTT-1	0.346141	treated
GSM4104164_SC68_cr.LB19003_LB19003.GTATTCTCACCAGTTA-1	-0.0474098	treated
GSM4104164_SC68_cr.LB19003_LB19003.GTATTCTCATGTAGTC-1	0.280478	treated
GSM4104164_SC68_cr.LB19003_LB19003.GTATTCTTCCAGAAGG-1	-0.0221122	treated
GSM4104164_SC68_cr.LB19003_LB19003.GTCAAGTCAGCTCCGA-1	0.243727	treated
GSM4104164_SC68_cr.LB19003_LB19003.GTCAAGTCATTTGCCC-1	0.20009	treated
GSM4104164_SC68_cr.LB19003_LB19003.GTCAAGTGTATATGGA-1	-0.166402	treated
GSM4104164_SC68_cr.LB19003_LB19003.GTCACAACACCCATTC-1	0.290538	treated
GSM4104164_SC68_cr.LB19003_LB19003.GTCACAAGTGCTAGCC-1	-0.0490778	treated
GSM4104164_SC68_cr.LB19003_LB19003.GTCACGGAGGCCGAAT-1	0.222445	treated
GSM4104164_SC68_cr.LB19003_LB19003.GTCACGGCACATCTTT-1	0.367238	treated
GSM4104164_SC68_cr.LB19003_LB19003.GTCACGGTCACTCCTG-1	0.0923288	treated
GSM4104164_SC68_cr.LB19003_LB19003.GTCACGGTCGTTTATC-1	-0.1445	treated
GSM4104164_SC68_cr.LB19003_LB19003.GTCATTTGTAGGCATG-1	0.292207	treated
GSM4104164_SC68_cr.LB19003_LB19003.GTCATTTGTCGAATCT-1	-0.21841	treated
GSM4104164_SC68_cr.LB19003_LB19003.GTCATTTTCACCTTAT-1	0.550635	treated
GSM4104164_SC68_cr.LB19003_LB19003.GTCCTCAAGAGAACAG-1	0.17595	treated
GSM4104164_SC68_cr.LB19003_LB19003.GTCCTCACACGCTTTC-1	0.662602	treated
GSM4104164_SC68_cr.LB19003_LB19003.GTCCTCAGTACAGACG-1	0.938648	treated
GSM4104164_SC68_cr.LB19003_LB19003.GTCGGGTCACATTTCT-1	-0.148153	treated
GSM4104164_SC68_cr.LB19003_LB19003.GTCGGGTCAGGGAGAG-1	0.246585	treated
GSM4104164_SC68_cr.LB19003_LB19003.GTCGGGTCAGGGTTAG-1	-0.0606811	treated
GSM4104164_SC68_cr.LB19003_LB19003.GTCGGGTTCAAGCCTA-1	-0.0243674	treated
GSM4104164_SC68_cr.LB19003_LB19003.GTCGGGTTCGGAAATA-1	-0.176973	treated
GSM4104164_SC68_cr.LB19003_LB19003.GTCGGGTTCGTGGTCG-1	0.74278	treated
GSM4104164_SC68_cr.LB19003_LB19003.GTCGGGTTCTTGTATC-1	0.816307	treated
GSM4104164_SC68_cr.LB19003_LB19003.GTCGTAAAGGAGCGTT-1	-0.0986254	treated
GSM4104164_SC68_cr.LB19003_LB19003.GTCGTAAAGTGTCCCG-1	-0.21841	treated
GSM4104164_SC68_cr.LB19003_LB19003.GTCGTAACATAGGATA-1	-0.373931	treated
GSM4104164_SC68_cr.LB19003_LB19003.GTCGTAACATCGGACC-1	0.187304	treated
GSM4104164_SC68_cr.LB19003_LB19003.GTCGTAAGTACCTACA-1	1.1176	treated
GSM4104164_SC68_cr.LB19003_LB19003.GTCGTAATCAATCACG-1	0.0259167	treated
GSM4104164_SC68_cr.LB19003_LB19003.GTCGTAATCCCGACTT-1	0.0232681	treated
GSM4104164_SC68_cr.LB19003_LB19003.GTCTCGTGTCTAAAGA-1	0.397633	treated
GSM4104164_SC68_cr.LB19003_LB19003.GTCTCGTTCCGCATCT-1	0.257669	treated
GSM4104164_SC68_cr.LB19003_LB19003.GTCTCGTTCTGACCTC-1	0.268037	treated
GSM4104164_SC68_cr.LB19003_LB19003.GTCTTCGGTCAACTGT-1	-0.287588	treated
GSM4104164_SC68_cr.LB19003_LB19003.GTCTTCGTCCACTCCA-1	0.0389338	treated
GSM4104164_SC68_cr.LB19003_LB19003.GTCTTCGTCGTAGGAG-1	-0.187698	treated
GSM4104164_SC68_cr.LB19003_LB19003.GTGAAGGCATAGGATA-1	-0.057948	treated
GSM4104164_SC68_cr.LB19003_LB19003.GTGAAGGGTATGGTTC-1	-0.339089	treated
GSM4104164_SC68_cr.LB19003_LB19003.GTGAAGGGTGGTACAG-1	-0.171525	treated
GSM4104164_SC68_cr.LB19003_LB19003.GTGAAGGTCGCATGAT-1	-0.0407213	treated
GSM4104164_SC68_cr.LB19003_LB19003.GTGAAGGTCTAACTTC-1	-0.243767	treated
GSM4104164_SC68_cr.LB19003_LB19003.GTGCAGCGTTGAGTTC-1	0.095383	treated
GSM4104164_SC68_cr.LB19003_LB19003.GTGCAGCTCGGAAACG-1	-0.355262	treated
GSM4104164_SC68_cr.LB19003_LB19003.GTGCAGCTCGTCCGTT-1	-0.238481	treated
GSM4104164_SC68_cr.LB19003_LB19003.GTGCAGCTCTACTTAC-1	0.272953	treated
GSM4104164_SC68_cr.LB19003_LB19003.GTGCATAAGGCCCTCA-1	0.205038	treated
GSM4104164_SC68_cr.LB19003_LB19003.GTGCGGTGTACCGTTA-1	0.419625	treated
GSM4104164_SC68_cr.LB19003_LB19003.GTGCTTCAGCGCCTCA-1	0.599018	treated
GSM4104164_SC68_cr.LB19003_LB19003.GTGCTTCAGGCATGTG-1	-0.259162	treated
GSM4104164_SC68_cr.LB19003_LB19003.GTGCTTCCATGGGACA-1	0.114904	treated
GSM4104164_SC68_cr.LB19003_LB19003.GTGCTTCTCAGTCAGT-1	-0.247798	treated
GSM4104164_SC68_cr.LB19003_LB19003.GTGGGTCAGGTTACCT-1	-0.195529	treated
GSM4104164_SC68_cr.LB19003_LB19003.GTGGGTCCATCTCGCT-1	0.081583	treated
GSM4104164_SC68_cr.LB19003_LB19003.GTGTGCGAGGGCTTCC-1	-0.107601	treated
GSM4104164_SC68_cr.LB19003_LB19003.GTGTGCGCAGGATCGA-1	-0.324824	treated
GSM4104164_SC68_cr.LB19003_LB19003.GTGTTAGAGACCTAGG-1	-0.107601	treated
GSM4104164_SC68_cr.LB19003_LB19003.GTGTTAGCAAAGCGGT-1	0.0154517	treated
GSM4104164_SC68_cr.LB19003_LB19003.GTGTTAGGTAGTGAAT-1	0.163267	treated
GSM4104164_SC68_cr.LB19003_LB19003.GTGTTAGGTCCAACTA-1	0.0628913	treated
GSM4104164_SC68_cr.LB19003_LB19003.GTGTTAGGTCGACTAT-1	0.300023	treated
GSM4104164_SC68_cr.LB19003_LB19003.GTGTTAGGTTCCACGG-1	-0.0557619	treated
GSM4104164_SC68_cr.LB19003_LB19003.GTGTTAGTCCACGTGG-1	-0.201244	treated
GSM4104164_SC68_cr.LB19003_LB19003.GTGTTAGTCTCGTATT-1	-0.124341	treated
GSM4104164_SC68_cr.LB19003_LB19003.GTTAAGCAGCGACGTA-1	0.306805	treated
GSM4104164_SC68_cr.LB19003_LB19003.GTTAAGCAGGCCATAG-1	0.434585	treated
GSM4104164_SC68_cr.LB19003_LB19003.GTTAAGCCAAAGAATC-1	-0.0407213	treated
GSM4104164_SC68_cr.LB19003_LB19003.GTTAAGCCAGGACGTA-1	0.64502	treated
GSM4104164_SC68_cr.LB19003_LB19003.GTTAAGCGTACTTCTT-1	0.827612	treated
GSM4104164_SC68_cr.LB19003_LB19003.GTTACAGCAGCTCCGA-1	-0.206343	treated
GSM4104164_SC68_cr.LB19003_LB19003.GTTACAGGTTCCGTCT-1	0.268293	treated
GSM4104164_SC68_cr.LB19003_LB19003.GTTACAGTCGTACGGC-1	0.404445	treated
GSM4104164_SC68_cr.LB19003_LB19003.GTTACAGTCTCTAGGA-1	-0.0851819	treated
GSM4104164_SC68_cr.LB19003_LB19003.GTTCATTCAACAACCT-1	0.467164	treated
GSM4104164_SC68_cr.LB19003_LB19003.GTTCATTGTAGAGTGC-1	-0.0982779	treated
GSM4104164_SC68_cr.LB19003_LB19003.GTTCATTGTAGCTCCG-1	0.0604035	treated
GSM4104164_SC68_cr.LB19003_LB19003.GTTCGGGAGTGGGATC-1	0.534281	treated
GSM4104164_SC68_cr.LB19003_LB19003.GTTCGGGAGTGGGCTA-1	-0.182575	treated
GSM4104164_SC68_cr.LB19003_LB19003.GTTCGGGCATGACATC-1	0.133211	treated
GSM4104164_SC68_cr.LB19003_LB19003.GTTCGGGGTCGACTAT-1	-0.154531	treated
GSM4104164_SC68_cr.LB19003_LB19003.GTTCGGGTCAGTACGT-1	-0.0210579	treated
GSM4104164_SC68_cr.LB19003_LB19003.GTTCTCGCACCTTGTC-1	0.651718	treated
GSM4104164_SC68_cr.LB19003_LB19003.GTTCTCGCATGCCTTC-1	0.307396	treated
GSM4104164_SC68_cr.LB19003_LB19003.GTTCTCGCATTAGGCT-1	-0.287588	treated
GSM4104164_SC68_cr.LB19003_LB19003.GTTCTCGGTCTGCGGT-1	0.228852	treated
GSM4104164_SC68_cr.LB19003_LB19003.GTTCTCGTCCATGAAC-1	0.118459	treated
GSM4104164_SC68_cr.LB19003_LB19003.GTTCTCGTCGCCAGCA-1	0.371267	treated
GSM4104164_SC68_cr.LB19003_LB19003.GTTTCTACACAAGTAA-1	0.234952	treated
GSM4104164_SC68_cr.LB19003_LB19003.GTTTCTACACTAAGTC-1	0.697947	treated
GSM4104164_SC68_cr.LB19003_LB19003.GTTTCTATCGGTTCGG-1	-0.203973	treated
GSM4104164_SC68_cr.LB19003_LB19003.TAAACCGAGAGTACCG-1	-0.0498785	treated
GSM4104164_SC68_cr.LB19003_LB19003.TAAACCGAGGCACATG-1	0.488797	treated
GSM4104164_SC68_cr.LB19003_LB19003.TAAACCGAGGCTCATT-1	-0.0894986	treated
GSM4104164_SC68_cr.LB19003_LB19003.TAAACCGCAATCAGAA-1	-0.261522	treated
GSM4104164_SC68_cr.LB19003_LB19003.TAAACCGCACGTCAGC-1	0.217307	treated
GSM4104164_SC68_cr.LB19003_LB19003.TAAACCGCATCGTCGG-1	0.177798	treated
GSM4104164_SC68_cr.LB19003_LB19003.TAAACCGGTAGCGTAG-1	-0.00727987	treated
GSM4104164_SC68_cr.LB19003_LB19003.TAAACCGGTCTAGTCA-1	0.0679429	treated
GSM4104164_SC68_cr.LB19003_LB19003.TAAGAGAAGCAGCGTA-1	-0.0882354	treated
GSM4104164_SC68_cr.LB19003_LB19003.TAAGAGACACATCTTT-1	0.135215	treated
GSM4104164_SC68_cr.LB19003_LB19003.TAAGAGAGTTTGGCGC-1	0.00568424	treated
GSM4104164_SC68_cr.LB19003_LB19003.TAAGAGATCGGAGGTA-1	0.219924	treated
GSM4104164_SC68_cr.LB19003_LB19003.TAAGCGTAGCTATGCT-1	0.384367	treated
GSM4104164_SC68_cr.LB19003_LB19003.TAAGCGTAGGCATGGT-1	-0.126105	treated
GSM4104164_SC68_cr.LB19003_LB19003.TAAGCGTGTCCCTACT-1	0.321658	treated
GSM4104164_SC68_cr.LB19003_LB19003.TAAGTGCAGAATTCCC-1	0.297769	treated
GSM4104164_SC68_cr.LB19003_LB19003.TAAGTGCAGTTAAGTG-1	0.0107802	treated
GSM4104164_SC68_cr.LB19003_LB19003.TAAGTGCCACCGCTAG-1	0.0403344	treated
GSM4104164_SC68_cr.LB19003_LB19003.TAAGTGCCAGACGCTC-1	0.74185	treated
GSM4104164_SC68_cr.LB19003_LB19003.TAAGTGCCATTTGCCC-1	-0.0952926	treated
GSM4104164_SC68_cr.LB19003_LB19003.TAAGTGCGTGTGCGTC-1	0.0475142	treated
GSM4104164_SC68_cr.LB19003_LB19003.TAAGTGCTCAACTCTT-1	-0.161454	treated
GSM4104164_SC68_cr.LB19003_LB19003.TAAGTGCTCCAGATCA-1	-0.154778	treated
GSM4104164_SC68_cr.LB19003_LB19003.TAAGTGCTCGCATGGC-1	-0.177573	treated
GSM4104164_SC68_cr.LB19003_LB19003.TACACGACAATGGAGC-1	0.621919	treated
GSM4104164_SC68_cr.LB19003_LB19003.TACACGAGTCGTCTTC-1	0.0669026	treated
GSM4104164_SC68_cr.LB19003_LB19003.TACAGTGAGTGTACGG-1	-0.287588	treated
GSM4104164_SC68_cr.LB19003_LB19003.TACAGTGCATGCTAGT-1	0.762741	treated
GSM4104164_SC68_cr.LB19003_LB19003.TACAGTGGTGACCAAG-1	0.354285	treated
GSM4104164_SC68_cr.LB19003_LB19003.TACAGTGTCATGCATG-1	-0.163197	treated
GSM4104164_SC68_cr.LB19003_LB19003.TACAGTGTCTAACCGA-1	0.0354971	treated
GSM4104164_SC68_cr.LB19003_LB19003.TACAGTGTCTTCGAGA-1	0.811657	treated
GSM4104164_SC68_cr.LB19003_LB19003.TACCTATGTTACAGAA-1	0.260389	treated
GSM4104164_SC68_cr.LB19003_LB19003.TACCTATGTTACGTCA-1	0.132777	treated
GSM4104164_SC68_cr.LB19003_LB19003.TACCTATTCACCTCGT-1	-0.118289	treated
GSM4104164_SC68_cr.LB19003_LB19003.TACCTATTCCAAACTG-1	0.263117	treated
GSM4104164_SC68_cr.LB19003_LB19003.TACCTTACACTCTGTC-1	0.0306106	treated
GSM4104164_SC68_cr.LB19003_LB19003.TACCTTACAGATAATG-1	0.0104199	treated
GSM4104164_SC68_cr.LB19003_LB19003.TACGGATAGACCCACC-1	0.290744	treated
GSM4104164_SC68_cr.LB19003_LB19003.TACGGATCACACAGAG-1	-0.0180404	treated
GSM4104164_SC68_cr.LB19003_LB19003.TACGGATCACTAGTAC-1	-0.00215241	treated
GSM4104164_SC68_cr.LB19003_LB19003.TACGGATGTACGAAAT-1	0.37786	treated
GSM4104164_SC68_cr.LB19003_LB19003.TACGGATGTCCCTTGT-1	-0.373931	treated
GSM4104164_SC68_cr.LB19003_LB19003.TACGGATTCATTCACT-1	0.0990437	treated
GSM4104164_SC68_cr.LB19003_LB19003.TACGGGCGTCTTGCGG-1	0.208615	treated
GSM4104164_SC68_cr.LB19003_LB19003.TACGGGCTCCACGAAT-1	0.227476	treated
GSM4104164_SC68_cr.LB19003_LB19003.TACGGGCTCGCGGATC-1	0.00325209	treated
GSM4104164_SC68_cr.LB19003_LB19003.TACGGGCTCTGCTGCT-1	0.281641	treated
GSM4104164_SC68_cr.LB19003_LB19003.TACGGTAAGAAACCAT-1	-0.199822	treated
GSM4104164_SC68_cr.LB19003_LB19003.TACGGTACATGCAACT-1	0.132709	treated
GSM4104164_SC68_cr.LB19003_LB19003.TACGGTAGTCTTCTCG-1	-0.339089	treated
GSM4104164_SC68_cr.LB19003_LB19003.TACGGTAGTTCAGTAC-1	0.026761	treated
GSM4104164_SC68_cr.LB19003_LB19003.TACGGTATCAGGCGAA-1	-0.0450484	treated
GSM4104164_SC68_cr.LB19003_LB19003.TACTCATAGAGAGCTC-1	0.0492752	treated
GSM4104164_SC68_cr.LB19003_LB19003.TACTCATGTGCCTTGG-1	0.236391	treated
GSM4104164_SC68_cr.LB19003_LB19003.TACTCATTCTCCAGGG-1	-0.167041	treated
GSM4104164_SC68_cr.LB19003_LB19003.TACTCATTCTTGAGAC-1	-0.22572	treated
GSM4104164_SC68_cr.LB19003_LB19003.TACTTACAGTGTTTGC-1	0.041821	treated
GSM4104164_SC68_cr.LB19003_LB19003.TACTTGTAGGACAGCT-1	-0.0177477	treated
GSM4104164_SC68_cr.LB19003_LB19003.TACTTGTAGTGTACCT-1	0.257337	treated
GSM4104164_SC68_cr.LB19003_LB19003.TACTTGTCAAATACAG-1	-0.127833	treated
GSM4104164_SC68_cr.LB19003_LB19003.TACTTGTGTCACTTCC-1	0.639923	treated
GSM4104164_SC68_cr.LB19003_LB19003.TACTTGTGTCTAACGT-1	0.0371729	treated
GSM4104164_SC68_cr.LB19003_LB19003.TACTTGTGTGTTCGAT-1	-0.30052	treated
GSM4104164_SC68_cr.LB19003_LB19003.TACTTGTTCTCAAGTG-1	-0.0221122	treated
GSM4104164_SC68_cr.LB19003_LB19003.TAGACCACACCATCCT-1	-0.286187	treated
GSM4104164_SC68_cr.LB19003_LB19003.TAGACCACAGCGTCCA-1	-0.309669	treated
GSM4104164_SC68_cr.LB19003_LB19003.TAGACCATCTAGAGTC-1	0.138507	treated
GSM4104164_SC68_cr.LB19003_LB19003.TAGAGCTGTCTAGCGC-1	0.439648	treated
GSM4104164_SC68_cr.LB19003_LB19003.TAGAGCTTCCACGAAT-1	0.226266	treated
GSM4104164_SC68_cr.LB19003_LB19003.TAGAGCTTCCACGTTC-1	0.247583	treated
GSM4104164_SC68_cr.LB19003_LB19003.TAGAGCTTCTGCTTGC-1	-0.157424	treated
GSM4104164_SC68_cr.LB19003_LB19003.TAGCCGGCATTTGCCC-1	0.193704	treated
GSM4104164_SC68_cr.LB19003_LB19003.TAGCCGGTCATGTCTT-1	-0.233368	treated
GSM4104164_SC68_cr.LB19003_LB19003.TAGGCATCATCGGAAG-1	-0.0341805	treated
GSM4104164_SC68_cr.LB19003_LB19003.TAGGCATGTGCCTGGT-1	0.0867431	treated
GSM4104164_SC68_cr.LB19003_LB19003.TAGTGGTAGATCTGAA-1	0.433211	treated
GSM4104164_SC68_cr.LB19003_LB19003.TAGTGGTCAGCCAGAA-1	-0.423039	treated
GSM4104164_SC68_cr.LB19003_LB19003.TAGTGGTCATCGATGT-1	0.213043	treated
GSM4104164_SC68_cr.LB19003_LB19003.TAGTGGTGTCCGAGTC-1	-0.219103	treated
GSM4104164_SC68_cr.LB19003_LB19003.TAGTTGGAGGGATACC-1	0.121187	treated
GSM4104164_SC68_cr.LB19003_LB19003.TAGTTGGCATTTGCCC-1	-0.214177	treated
GSM4104164_SC68_cr.LB19003_LB19003.TAGTTGGGTACTCAAC-1	-0.0864072	treated
GSM4104164_SC68_cr.LB19003_LB19003.TAGTTGGGTGCACGAA-1	0.0491792	treated
GSM4104164_SC68_cr.LB19003_LB19003.TAGTTGGGTTAAAGAC-1	-0.206343	treated
GSM4104164_SC68_cr.LB19003_LB19003.TAGTTGGTCTGTGCAA-1	0.748946	treated
GSM4104164_SC68_cr.LB19003_LB19003.TATCAGGGTCGAATCT-1	-0.0377156	treated
GSM4104164_SC68_cr.LB19003_LB19003.TATCAGGGTCGCGGTT-1	0.140775	treated
GSM4104164_SC68_cr.LB19003_LB19003.TATCAGGTCGTGACAT-1	0.161657	treated
GSM4104164_SC68_cr.LB19003_LB19003.TATCTCAAGGGAGTAA-1	0.0641985	treated
GSM4104164_SC68_cr.LB19003_LB19003.TATCTCACAGCCTTTC-1	-0.019441	treated
GSM4104164_SC68_cr.LB19003_LB19003.TATGCCCCATACGCCG-1	0.381575	treated
GSM4104164_SC68_cr.LB19003_LB19003.TATGCCCGTAACGCGA-1	0.648673	treated
GSM4104164_SC68_cr.LB19003_LB19003.TATGCCCGTTTGGGCC-1	-0.154531	treated
GSM4104164_SC68_cr.LB19003_LB19003.TATTACCCACGCTTTC-1	0.139896	treated
GSM4104164_SC68_cr.LB19003_LB19003.TATTACCCACTACAGT-1	-0.057948	treated
GSM4104164_SC68_cr.LB19003_LB19003.TATTACCGTAGTACCT-1	-0.163669	treated
GSM4104164_SC68_cr.LB19003_LB19003.TCAACGACAAGTCTGT-1	-0.061977	treated
GSM4104164_SC68_cr.LB19003_LB19003.TCAACGAGTCCTCTTG-1	0.212485	treated
GSM4104164_SC68_cr.LB19003_LB19003.TCAACGATCAGGCAAG-1	0.432069	treated
GSM4104164_SC68_cr.LB19003_LB19003.TCAATCTAGAGACTAT-1	-0.166402	treated
GSM4104164_SC68_cr.LB19003_LB19003.TCAATCTAGTGGAGAA-1	-0.124341	treated
GSM4104164_SC68_cr.LB19003_LB19003.TCAATCTCAATCACAC-1	-0.506988	treated
GSM4104164_SC68_cr.LB19003_LB19003.TCAATCTCACTTAAGC-1	0.299691	treated
GSM4104164_SC68_cr.LB19003_LB19003.TCAATCTCAGGAACGT-1	-0.138606	treated
GSM4104164_SC68_cr.LB19003_LB19003.TCAATCTCATCTCCCA-1	-0.26821	treated
GSM4104164_SC68_cr.LB19003_LB19003.TCAATCTGTCAATACC-1	-0.187973	treated
GSM4104164_SC68_cr.LB19003_LB19003.TCAATCTGTGCACTTA-1	-0.280288	treated
GSM4104164_SC68_cr.LB19003_LB19003.TCACAAGAGAATTCCC-1	-0.289982	treated
GSM4104164_SC68_cr.LB19003_LB19003.TCACAAGAGAATTGTG-1	0.123844	treated
GSM4104164_SC68_cr.LB19003_LB19003.TCACAAGAGATCCTGT-1	0.483257	treated
GSM4104164_SC68_cr.LB19003_LB19003.TCACAAGCAAAGCGGT-1	0.164585	treated
GSM4104164_SC68_cr.LB19003_LB19003.TCACAAGCAAGCCTAT-1	-0.228449	treated
GSM4104164_SC68_cr.LB19003_LB19003.TCACAAGCAATCCGAT-1	0.861297	treated
GSM4104164_SC68_cr.LB19003_LB19003.TCACAAGCACCACGTG-1	0.402409	treated
GSM4104164_SC68_cr.LB19003_LB19003.TCACAAGCACCCATTC-1	0.586098	treated
GSM4104164_SC68_cr.LB19003_LB19003.TCACAAGCACTTCTGC-1	0.627794	treated
GSM4104164_SC68_cr.LB19003_LB19003.TCACAAGGTCCAAGTT-1	0.513754	treated
GSM4104164_SC68_cr.LB19003_LB19003.TCACGAAAGTGCCAGA-1	0.0620535	treated
GSM4104164_SC68_cr.LB19003_LB19003.TCACGAAAGTGGTCCC-1	0.0595472	treated
GSM4104164_SC68_cr.LB19003_LB19003.TCACGAAAGTGTCCAT-1	-0.285194	treated
GSM4104164_SC68_cr.LB19003_LB19003.TCACGAACAAAGAATC-1	0.372602	treated
GSM4104164_SC68_cr.LB19003_LB19003.TCACGAACAAGTAATG-1	1.45158	treated
GSM4104164_SC68_cr.LB19003_LB19003.TCACGAACACCTTGTC-1	-0.0979176	treated
GSM4104164_SC68_cr.LB19003_LB19003.TCACGAAGTCCCTACT-1	0.434345	treated
GSM4104164_SC68_cr.LB19003_LB19003.TCACGAAGTTATTCTC-1	0.0984412	treated
GSM4104164_SC68_cr.LB19003_LB19003.TCACGAATCAGCACAT-1	-0.321029	treated
GSM4104164_SC68_cr.LB19003_LB19003.TCAGATGGTTTGGCGC-1	0.40135	treated
GSM4104164_SC68_cr.LB19003_LB19003.TCAGCAAAGGTAGCTG-1	-0.268918	treated
GSM4104164_SC68_cr.LB19003_LB19003.TCAGCAACACAGATTC-1	-0.0606811	treated
GSM4104164_SC68_cr.LB19003_LB19003.TCAGCAACACAGGAGT-1	0.0689386	treated
GSM4104164_SC68_cr.LB19003_LB19003.TCAGCAAGTCCGTCAG-1	-0.011574	treated
GSM4104164_SC68_cr.LB19003_LB19003.TCAGCAATCAGCAACT-1	-0.324824	treated
GSM4104164_SC68_cr.LB19003_LB19003.TCAGCAATCGGACAAG-1	-0.423039	treated
GSM4104164_SC68_cr.LB19003_LB19003.TCAGCAATCGGTGTCG-1	0.158686	treated
GSM4104164_SC68_cr.LB19003_LB19003.TCAGCTCAGAACTGTA-1	0.716354	treated
GSM4104164_SC68_cr.LB19003_LB19003.TCAGCTCAGGCATTGG-1	-0.0902694	treated
GSM4104164_SC68_cr.LB19003_LB19003.TCAGCTCAGGTGATTA-1	-0.285194	treated
GSM4104164_SC68_cr.LB19003_LB19003.TCAGCTCCACAGGTTT-1	0.0281874	treated
GSM4104164_SC68_cr.LB19003_LB19003.TCAGCTCCACCTCGGA-1	-0.0681879	treated
GSM4104164_SC68_cr.LB19003_LB19003.TCAGCTCTCTGTCTCG-1	0.53716	treated
GSM4104164_SC68_cr.LB19003_LB19003.TCAGGATAGTGGTAAT-1	-0.0888688	treated
GSM4104164_SC68_cr.LB19003_LB19003.TCAGGATCAAAGCGGT-1	0.563182	treated
GSM4104164_SC68_cr.LB19003_LB19003.TCAGGATGTGTATGGG-1	-0.0386325	treated
GSM4104164_SC68_cr.LB19003_LB19003.TCAGGATTCTTCAACT-1	-0.259162	treated
GSM4104164_SC68_cr.LB19003_LB19003.TCAGGTAAGATCGGGT-1	-0.271313	treated
GSM4104164_SC68_cr.LB19003_LB19003.TCAGGTACATCAGTAC-1	0.11067	treated
GSM4104164_SC68_cr.LB19003_LB19003.TCAGGTAGTACGCACC-1	-0.243767	treated
GSM4104164_SC68_cr.LB19003_LB19003.TCAGGTATCGGAATCT-1	1.23501	treated
GSM4104164_SC68_cr.LB19003_LB19003.TCATTACTCCCAACGG-1	-0.119999	treated
GSM4104164_SC68_cr.LB19003_LB19003.TCATTTGAGTCCTCCT-1	0.160689	treated
GSM4104164_SC68_cr.LB19003_LB19003.TCATTTGCACTTAACG-1	0.0734233	treated
GSM4104164_SC68_cr.LB19003_LB19003.TCATTTGCAGATAATG-1	-0.373931	treated
GSM4104164_SC68_cr.LB19003_LB19003.TCATTTGTCATAACCG-1	-0.0667873	treated
GSM4104164_SC68_cr.LB19003_LB19003.TCCACACAGAAACCTA-1	0.0259167	treated
GSM4104164_SC68_cr.LB19003_LB19003.TCCACACAGCGTCAAG-1	0.661651	treated
GSM4104164_SC68_cr.LB19003_LB19003.TCCACACAGCTAAACA-1	0.371658	treated
GSM4104164_SC68_cr.LB19003_LB19003.TCCCGATAGATGTCGG-1	0.232894	treated
GSM4104164_SC68_cr.LB19003_LB19003.TCCCGATAGGAGCGTT-1	-0.216571	treated
GSM4104164_SC68_cr.LB19003_LB19003.TCCCGATCATCGATTG-1	0.104294	treated
GSM4104164_SC68_cr.LB19003_LB19003.TCCCGATTCGCGGATC-1	0.0876807	treated
GSM4104164_SC68_cr.LB19003_LB19003.TCGAGGCCAACCGCCA-1	0.0185685	treated
GSM4104164_SC68_cr.LB19003_LB19003.TCGAGGCGTAGTGAAT-1	-0.0205595	treated
GSM4104164_SC68_cr.LB19003_LB19003.TCGAGGCTCGCATGAT-1	0.709348	treated
GSM4104164_SC68_cr.LB19003_LB19003.TCGAGGCTCTCGTATT-1	0.11246	treated
GSM4104164_SC68_cr.LB19003_LB19003.TCGAGGCTCTCTAAGG-1	-0.0464161	treated
GSM4104164_SC68_cr.LB19003_LB19003.TCGCGAGAGCTCAACT-1	-0.112689	treated
GSM4104164_SC68_cr.LB19003_LB19003.TCGCGAGGTGTTCGAT-1	0.037176	treated
GSM4104164_SC68_cr.LB19003_LB19003.TCGCGTTCAGACGCCT-1	0.0395672	treated
GSM4104164_SC68_cr.LB19003_LB19003.TCGCGTTCAGTATAAG-1	-0.00556212	treated
GSM4104164_SC68_cr.LB19003_LB19003.TCGCGTTGTGCCTGTG-1	0.170816	treated
GSM4104164_SC68_cr.LB19003_LB19003.TCGCGTTTCCATGCTC-1	0.0162225	treated
GSM4104164_SC68_cr.LB19003_LB19003.TCGCGTTTCTATCCCG-1	0.376882	treated
GSM4104164_SC68_cr.LB19003_LB19003.TCGGGACAGATCTGCT-1	0.210792	treated
GSM4104164_SC68_cr.LB19003_LB19003.TCGGGACAGCTTCGCG-1	0.20929	treated
GSM4104164_SC68_cr.LB19003_LB19003.TCGGGACCAATTCCTT-1	-0.112724	treated
GSM4104164_SC68_cr.LB19003_LB19003.TCGGGACCATAGGATA-1	-0.371537	treated
GSM4104164_SC68_cr.LB19003_LB19003.TCGGGACTCAACTCTT-1	0.24868	treated
GSM4104164_SC68_cr.LB19003_LB19003.TCGGTAAAGACAGGCT-1	-0.324824	treated
GSM4104164_SC68_cr.LB19003_LB19003.TCGGTAAAGCGATTCT-1	0.0374541	treated
GSM4104164_SC68_cr.LB19003_LB19003.TCGGTAACATTAACCG-1	-0.0291263	treated
GSM4104164_SC68_cr.LB19003_LB19003.TCGGTAAGTGATGCCC-1	-0.0377156	treated
GSM4104164_SC68_cr.LB19003_LB19003.TCGTACCAGGATTCGG-1	0.566683	treated
GSM4104164_SC68_cr.LB19003_LB19003.TCGTAGACAATCGGTT-1	-0.285194	treated
GSM4104164_SC68_cr.LB19003_LB19003.TCGTAGACACGAAATA-1	-0.100037	treated
GSM4104164_SC68_cr.LB19003_LB19003.TCGTAGATCAAAGACA-1	0.298508	treated
GSM4104164_SC68_cr.LB19003_LB19003.TCGTAGATCAGCTCGG-1	0.0165501	treated
GSM4104164_SC68_cr.LB19003_LB19003.TCTATTGCATCCGTGG-1	0.067092	treated
GSM4104164_SC68_cr.LB19003_LB19003.TCTATTGGTCCGACGT-1	-0.0570931	treated
GSM4104164_SC68_cr.LB19003_LB19003.TCTATTGGTGGCAAAC-1	0.233546	treated
GSM4104164_SC68_cr.LB19003_LB19003.TCTATTGTCGGCCGAT-1	0.461201	treated
GSM4104164_SC68_cr.LB19003_LB19003.TCTATTGTCGGCGCTA-1	0.00725718	treated
GSM4104164_SC68_cr.LB19003_LB19003.TCTCATACAAAGGCGT-1	0.306093	treated
GSM4104164_SC68_cr.LB19003_LB19003.TCTCATACATAGAAAC-1	-0.0279655	treated
GSM4104164_SC68_cr.LB19003_LB19003.TCTCATAGTCAACATC-1	0.401723	treated
GSM4104164_SC68_cr.LB19003_LB19003.TCTCATAGTCCCGACA-1	0.0768056	treated
GSM4104164_SC68_cr.LB19003_LB19003.TCTCATAGTCTTCGTC-1	-0.0100088	treated
GSM4104164_SC68_cr.LB19003_LB19003.TCTCTAAAGCAGCCTC-1	-0.22572	treated
GSM4104164_SC68_cr.LB19003_LB19003.TCTCTAAAGCTGAAAT-1	0.689645	treated
GSM4104164_SC68_cr.LB19003_LB19003.TCTCTAAAGTGTTAGA-1	0.100159	treated
GSM4104164_SC68_cr.LB19003_LB19003.TCTCTAACAATGGTCT-1	0.0371729	treated
GSM4104164_SC68_cr.LB19003_LB19003.TCTCTAACATACCATG-1	0.254366	treated
GSM4104164_SC68_cr.LB19003_LB19003.TCTCTAATCCACGACG-1	-0.371537	treated
GSM4104164_SC68_cr.LB19003_LB19003.TCTGAGACAACACCCG-1	-0.0234523	treated
GSM4104164_SC68_cr.LB19003_LB19003.TCTGAGACAACGCACC-1	0.437226	treated
GSM4104164_SC68_cr.LB19003_LB19003.TCTGAGAGTACCATCA-1	0.0944239	treated
GSM4104164_SC68_cr.LB19003_LB19003.TCTGAGAGTCCATCCT-1	-0.193944	treated
GSM4104164_SC68_cr.LB19003_LB19003.TCTGAGAGTCCCTTGT-1	-0.187973	treated
GSM4104164_SC68_cr.LB19003_LB19003.TCTGAGAGTTTGTGTG-1	0.130395	treated
GSM4104164_SC68_cr.LB19003_LB19003.TCTGAGATCTTGACGA-1	-0.203639	treated
GSM4104164_SC68_cr.LB19003_LB19003.TCTGGAAAGCTAAGAT-1	-0.252746	treated
GSM4104164_SC68_cr.LB19003_LB19003.TCTGGAAGTATAATGG-1	-0.0136957	treated
GSM4104164_SC68_cr.LB19003_LB19003.TCTGGAATCATCTGCC-1	0.114076	treated
GSM4104164_SC68_cr.LB19003_LB19003.TCTTCGGAGTCCGGTC-1	-0.203639	treated
GSM4104164_SC68_cr.LB19003_LB19003.TCTTCGGCAGCGTCCA-1	0.409393	treated
GSM4104164_SC68_cr.LB19003_LB19003.TCTTCGGCATTCTTAC-1	0.124615	treated
GSM4104164_SC68_cr.LB19003_LB19003.TCTTCGGGTATATCCG-1	-0.203999	treated
GSM4104164_SC68_cr.LB19003_LB19003.TCTTCGGGTGTGCGTC-1	1.48393	treated
GSM4104164_SC68_cr.LB19003_LB19003.TCTTCGGGTGTGGCTC-1	-0.0287401	treated
GSM4104164_SC68_cr.LB19003_LB19003.TCTTTCCGTTACGCGC-1	-0.0864072	treated
GSM4104164_SC68_cr.LB19003_LB19003.TCTTTCCTCAAGAAGT-1	0.433334	treated
GSM4104164_SC68_cr.LB19003_LB19003.TCTTTCCTCTGGAGCC-1	0.853055	treated
GSM4104164_SC68_cr.LB19003_LB19003.TGAAAGAAGAGAACAG-1	0.327555	treated
GSM4104164_SC68_cr.LB19003_LB19003.TGAAAGAAGCAGACTG-1	0.119193	treated
GSM4104164_SC68_cr.LB19003_LB19003.TGAAAGAAGTAGCGGT-1	0.0669026	treated
GSM4104164_SC68_cr.LB19003_LB19003.TGAAAGAAGTATTGGA-1	0.180421	treated
GSM4104164_SC68_cr.LB19003_LB19003.TGAAAGACACATCCGG-1	1.40509	treated
GSM4104164_SC68_cr.LB19003_LB19003.TGAAAGAGTTCCACTC-1	0.0779974	treated
GSM4104164_SC68_cr.LB19003_LB19003.TGACAACAGCTACCTA-1	-0.201244	treated
GSM4104164_SC68_cr.LB19003_LB19003.TGACAACAGGGTGTTG-1	-0.0129203	treated
GSM4104164_SC68_cr.LB19003_LB19003.TGACAACCAAACTGCT-1	0.152492	treated
GSM4104164_SC68_cr.LB19003_LB19003.TGACAACGTATTCGTG-1	0.1549	treated
GSM4104164_SC68_cr.LB19003_LB19003.TGACAACTCGCATGGC-1	0.315602	treated
GSM4104164_SC68_cr.LB19003_LB19003.TGACGGCTCTGCGACG-1	0.0104747	treated
GSM4104164_SC68_cr.LB19003_LB19003.TGACTAGAGCTTCGCG-1	0.602427	treated
GSM4104164_SC68_cr.LB19003_LB19003.TGACTAGCATATGGTC-1	0.0878441	treated
GSM4104164_SC68_cr.LB19003_LB19003.TGACTAGGTACTTCTT-1	0.00709571	treated
GSM4104164_SC68_cr.LB19003_LB19003.TGACTAGGTGGCCCTA-1	0.138064	treated
GSM4104164_SC68_cr.LB19003_LB19003.TGACTAGTCAAACCAC-1	0.227116	treated
GSM4104164_SC68_cr.LB19003_LB19003.TGACTTTGTATATCCG-1	-0.128606	treated
GSM4104164_SC68_cr.LB19003_LB19003.TGACTTTTCCAATGGT-1	-0.124341	treated
GSM4104164_SC68_cr.LB19003_LB19003.TGAGAGGCATTAACCG-1	0.441634	treated
GSM4104164_SC68_cr.LB19003_LB19003.TGAGAGGGTGATAAGT-1	-0.25514	treated
GSM4104164_SC68_cr.LB19003_LB19003.TGAGAGGTCCCACTTG-1	-0.0606811	treated
GSM4104164_SC68_cr.LB19003_LB19003.TGAGAGGTCTACTTAC-1	-0.201244	treated
GSM4104164_SC68_cr.LB19003_LB19003.TGAGCATAGCAATATG-1	-0.309669	treated
GSM4104164_SC68_cr.LB19003_LB19003.TGAGCATAGCAGGTCA-1	-0.309669	treated
GSM4104164_SC68_cr.LB19003_LB19003.TGAGCATAGTCTCCTC-1	0.163024	treated
GSM4104164_SC68_cr.LB19003_LB19003.TGAGCATGTTCGTTGA-1	0.338317	treated
GSM4104164_SC68_cr.LB19003_LB19003.TGAGCATTCCACGCAG-1	0.443184	treated
GSM4104164_SC68_cr.LB19003_LB19003.TGAGCCGGTTCCCTTG-1	-0.234686	treated
GSM4104164_SC68_cr.LB19003_LB19003.TGAGCCGTCCATGCTC-1	-0.286187	treated
GSM4104164_SC68_cr.LB19003_LB19003.TGAGCCGTCTGGTTCC-1	0.78164	treated
GSM4104164_SC68_cr.LB19003_LB19003.TGAGCCGTCTTGTCAT-1	-0.124341	treated
GSM4104164_SC68_cr.LB19003_LB19003.TGAGGGACAGTAGAGC-1	-0.100037	treated
GSM4104164_SC68_cr.LB19003_LB19003.TGAGGGAGTCGGATCC-1	-0.396013	treated
GSM4104164_SC68_cr.LB19003_LB19003.TGAGGGATCTACTATC-1	-0.117295	treated
GSM4104164_SC68_cr.LB19003_LB19003.TGATTTCCAAGGCTCC-1	-0.201244	treated
GSM4104164_SC68_cr.LB19003_LB19003.TGATTTCGTAGCCTAT-1	0.394405	treated
GSM4104164_SC68_cr.LB19003_LB19003.TGATTTCGTTCCCGAG-1	-0.0912291	treated
GSM4104164_SC68_cr.LB19003_LB19003.TGATTTCTCTTGAGAC-1	1.38825	treated
GSM4104164_SC68_cr.LB19003_LB19003.TGCACCTAGACTACAA-1	0.0619762	treated
GSM4104164_SC68_cr.LB19003_LB19003.TGCACCTAGCCCAGCT-1	0.597986	treated
GSM4104164_SC68_cr.LB19003_LB19003.TGCACCTAGTACGCGA-1	-0.286187	treated
GSM4104164_SC68_cr.LB19003_LB19003.TGCACCTAGTCGAGTG-1	-0.027795	treated
GSM4104164_SC68_cr.LB19003_LB19003.TGCACCTCACACATGT-1	0.323712	treated
GSM4104164_SC68_cr.LB19003_LB19003.TGCACCTCACAGAGGT-1	0.0302777	treated
GSM4104164_SC68_cr.LB19003_LB19003.TGCACCTTCACTTATC-1	0.0364651	treated
GSM4104164_SC68_cr.LB19003_LB19003.TGCCAAAGTCTCAACA-1	0.498308	treated
GSM4104164_SC68_cr.LB19003_LB19003.TGCCAAATCACCAGGC-1	0.120812	treated
GSM4104164_SC68_cr.LB19003_LB19003.TGCCAAATCCAGTATG-1	-0.15726	treated
GSM4104164_SC68_cr.LB19003_LB19003.TGCCCATGTAAGAGAG-1	0.162535	treated
GSM4104164_SC68_cr.LB19003_LB19003.TGCCCATTCAACCATG-1	-0.233368	treated
GSM4104164_SC68_cr.LB19003_LB19003.TGCCCTAAGAGTAAGG-1	-0.020409	treated
GSM4104164_SC68_cr.LB19003_LB19003.TGCCCTAAGGAGCGTT-1	0.399758	treated
GSM4104164_SC68_cr.LB19003_LB19003.TGCCCTACAACTGCTA-1	-0.252746	treated
GSM4104164_SC68_cr.LB19003_LB19003.TGCCCTACAATCTACG-1	-0.076964	treated
GSM4104164_SC68_cr.LB19003_LB19003.TGCCCTAGTAAGGGAA-1	-0.286187	treated
GSM4104164_SC68_cr.LB19003_LB19003.TGCGCAGAGACTTTCG-1	-0.0466129	treated
GSM4104164_SC68_cr.LB19003_LB19003.TGCGCAGAGGGATCTG-1	0.03767	treated
GSM4104164_SC68_cr.LB19003_LB19003.TGCGCAGCAATGAAAC-1	0.0266347	treated
GSM4104164_SC68_cr.LB19003_LB19003.TGCGCAGCATTATCTC-1	-0.214177	treated
GSM4104164_SC68_cr.LB19003_LB19003.TGCGCAGGTAAGAGGA-1	-0.150547	treated
GSM4104164_SC68_cr.LB19003_LB19003.TGCGCAGGTAAGTGTA-1	0.110471	treated
GSM4104164_SC68_cr.LB19003_LB19003.TGCGCAGTCATCATTC-1	-0.268918	treated
GSM4104164_SC68_cr.LB19003_LB19003.TGCGCAGTCATTATCC-1	-0.110946	treated
GSM4104164_SC68_cr.LB19003_LB19003.TGCGGGTAGATGGGTC-1	-0.0882233	treated
GSM4104164_SC68_cr.LB19003_LB19003.TGCGGGTCAATAACGA-1	0.148949	treated
GSM4104164_SC68_cr.LB19003_LB19003.TGCGGGTTCCCTGACT-1	-0.290317	treated
GSM4104164_SC68_cr.LB19003_LB19003.TGCGTGGAGTTGAGAT-1	0.11474	treated
GSM4104164_SC68_cr.LB19003_LB19003.TGCGTGGAGTTGTAGA-1	-0.0830915	treated
GSM4104164_SC68_cr.LB19003_LB19003.TGCGTGGAGTTTAGGA-1	-0.163669	treated
GSM4104164_SC68_cr.LB19003_LB19003.TGCGTGGGTATTCGTG-1	-0.134461	treated
GSM4104164_SC68_cr.LB19003_LB19003.TGCGTGGGTCCTAGCG-1	-0.0203842	treated
GSM4104164_SC68_cr.LB19003_LB19003.TGCGTGGTCATTTGGG-1	-0.00585908	treated
GSM4104164_SC68_cr.LB19003_LB19003.TGCTACCAGACATAAC-1	0.41642	treated
GSM4104164_SC68_cr.LB19003_LB19003.TGCTACCTCACCTCGT-1	-0.271313	treated
GSM4104164_SC68_cr.LB19003_LB19003.TGCTACCTCTATCGCC-1	0.433334	treated
GSM4104164_SC68_cr.LB19003_LB19003.TGCTGCTAGTCATCCA-1	-0.287588	treated
GSM4104164_SC68_cr.LB19003_LB19003.TGCTGCTCAAATACAG-1	0.152442	treated
GSM4104164_SC68_cr.LB19003_LB19003.TGCTGCTCAGTCCTTC-1	-0.457881	treated
GSM4104164_SC68_cr.LB19003_LB19003.TGCTGCTGTGTCGCTG-1	-0.124341	treated
GSM4104164_SC68_cr.LB19003_LB19003.TGCTGCTGTTGATTCG-1	-0.280288	treated
GSM4104164_SC68_cr.LB19003_LB19003.TGGACGCCAATCAGAA-1	-0.0616396	treated
GSM4104164_SC68_cr.LB19003_LB19003.TGGACGCTCACCTTAT-1	0.181324	treated
GSM4104164_SC68_cr.LB19003_LB19003.TGGACGCTCTGAAAGA-1	-0.423039	treated
GSM4104164_SC68_cr.LB19003_LB19003.TGGCCAGAGAGAGCTC-1	-0.206368	treated
GSM4104164_SC68_cr.LB19003_LB19003.TGGCCAGAGGAGTCTG-1	0.132587	treated
GSM4104164_SC68_cr.LB19003_LB19003.TGGCCAGTCCTTTCTC-1	0.146152	treated
GSM4104164_SC68_cr.LB19003_LB19003.TGGCGCACAATGAATG-1	-0.147025	treated
GSM4104164_SC68_cr.LB19003_LB19003.TGGCGCAGTCCATCCT-1	-0.203973	treated
GSM4104164_SC68_cr.LB19003_LB19003.TGGCTGGAGATCCCAT-1	-0.21841	treated
GSM4104164_SC68_cr.LB19003_LB19003.TGGCTGGCAGTACACT-1	-0.175212	treated
GSM4104164_SC68_cr.LB19003_LB19003.TGGCTGGGTAGGGACT-1	0.0462216	treated
GSM4104164_SC68_cr.LB19003_LB19003.TGGGAAGAGATGCCAG-1	0.223279	treated
GSM4104164_SC68_cr.LB19003_LB19003.TGGGAAGCACCGCTAG-1	0.0168017	treated
GSM4104164_SC68_cr.LB19003_LB19003.TGGGAAGGTATGCTTG-1	-0.0549911	treated
GSM4104164_SC68_cr.LB19003_LB19003.TGGGAAGGTTTGACAC-1	-0.21841	treated
GSM4104164_SC68_cr.LB19003_LB19003.TGGGAAGTCGACGGAA-1	0.0580092	treated
GSM4104164_SC68_cr.LB19003_LB19003.TGGGCGTAGATCCTGT-1	-0.00585908	treated
GSM4104164_SC68_cr.LB19003_LB19003.TGGGCGTCAGATCGGA-1	0.390587	treated
GSM4104164_SC68_cr.LB19003_LB19003.TGGGCGTGTTTGGGCC-1	-0.108456	treated
GSM4104164_SC68_cr.LB19003_LB19003.TGGGCGTTCACGAAGG-1	0.39966	treated
GSM4104164_SC68_cr.LB19003_LB19003.TGGGCGTTCTTAGCCC-1	0.126016	treated
GSM4104164_SC68_cr.LB19003_LB19003.TGGTTAGAGCTAAGAT-1	-0.0464161	treated
GSM4104164_SC68_cr.LB19003_LB19003.TGGTTAGAGGACTGGT-1	0.170954	treated
GSM4104164_SC68_cr.LB19003_LB19003.TGGTTAGAGGATGCGT-1	-0.133828	treated
GSM4104164_SC68_cr.LB19003_LB19003.TGGTTAGCAATGAAAC-1	-0.287588	treated
GSM4104164_SC68_cr.LB19003_LB19003.TGGTTAGCACGGTAGA-1	0.818609	treated
GSM4104164_SC68_cr.LB19003_LB19003.TGGTTAGCATGCATGT-1	0.0607112	treated
GSM4104164_SC68_cr.LB19003_LB19003.TGGTTAGGTCTCCATC-1	-0.457881	treated
GSM4104164_SC68_cr.LB19003_LB19003.TGGTTAGGTTCCATGA-1	0.152691	treated
GSM4104164_SC68_cr.LB19003_LB19003.TGGTTAGTCCGTACAA-1	0.298195	treated
GSM4104164_SC68_cr.LB19003_LB19003.TGGTTAGTCGCGCCAA-1	0.0122305	treated
GSM4104164_SC68_cr.LB19003_LB19003.TGGTTCCAGAAACGAG-1	0.299517	treated
GSM4104164_SC68_cr.LB19003_LB19003.TGGTTCCAGACTTTCG-1	-0.0360747	treated
GSM4104164_SC68_cr.LB19003_LB19003.TGGTTCCAGGCGATAC-1	-0.131359	treated
GSM4104164_SC68_cr.LB19003_LB19003.TGGTTCCCATGACGGA-1	-0.107402	treated
GSM4104164_SC68_cr.LB19003_LB19003.TGGTTCCGTGATGTCT-1	-0.373931	treated
GSM4104164_SC68_cr.LB19003_LB19003.TGGTTCCTCCAAGTAC-1	-0.0486736	treated
GSM4104164_SC68_cr.LB19003_LB19003.TGGTTCCTCCGAGCCA-1	-0.252746	treated
GSM4104164_SC68_cr.LB19003_LB19003.TGGTTCCTCCTGCAGG-1	0.355993	treated
GSM4104164_SC68_cr.LB19003_LB19003.TGTATTCAGAGTGACC-1	0.0510577	treated
GSM4104164_SC68_cr.LB19003_LB19003.TGTATTCAGCTCTCGG-1	0.143412	treated
GSM4104164_SC68_cr.LB19003_LB19003.TGTATTCAGCTGTCTA-1	0.139374	treated
GSM4104164_SC68_cr.LB19003_LB19003.TGTATTCGTACAGTGG-1	0.240733	treated
GSM4104164_SC68_cr.LB19003_LB19003.TGTCCCAAGAGGTTGC-1	-0.1445	treated
GSM4104164_SC68_cr.LB19003_LB19003.TGTCCCAAGTTGAGAT-1	0.058702	treated
GSM4104164_SC68_cr.LB19003_LB19003.TGTCCCACACGCATCG-1	-0.0364912	treated
GSM4104164_SC68_cr.LB19003_LB19003.TGTCCCACATAGGATA-1	-0.0210137	treated
GSM4104164_SC68_cr.LB19003_LB19003.TGTCCCAGTGAGGGAG-1	0.292628	treated
GSM4104164_SC68_cr.LB19003_LB19003.TGTCCCATCATGCAAC-1	0.252485	treated
GSM4104164_SC68_cr.LB19003_LB19003.TGTCCCATCCATGCTC-1	0.143221	treated
GSM4104164_SC68_cr.LB19003_LB19003.TGTGGTAAGAGAGCTC-1	-0.268918	treated
GSM4104164_SC68_cr.LB19003_LB19003.TGTGGTACAGCATACT-1	0.633818	treated
GSM4104164_SC68_cr.LB19003_LB19003.TGTGTTTAGAGGTTAT-1	-0.0888688	treated
GSM4104164_SC68_cr.LB19003_LB19003.TGTGTTTCATCCGCGA-1	0.142076	treated
GSM4104164_SC68_cr.LB19003_LB19003.TGTGTTTGTCCCGACA-1	-0.193944	treated
GSM4104164_SC68_cr.LB19003_LB19003.TGTTCCGAGAAGGACA-1	0.11071	treated
GSM4104164_SC68_cr.LB19003_LB19003.TGTTCCGCAGCTGTTA-1	0.287532	treated
GSM4104164_SC68_cr.LB19003_LB19003.TGTTCCGCAGGATCGA-1	0.0744093	treated
GSM4104164_SC68_cr.LB19003_LB19003.TGTTCCGTCTGGTATG-1	0.129543	treated
GSM4104164_SC68_cr.LB19003_LB19003.TTAACTCAGCACCGTC-1	0.223447	treated
GSM4104164_SC68_cr.LB19003_LB19003.TTAACTCAGTTAAGTG-1	0.123798	treated
GSM4104164_SC68_cr.LB19003_LB19003.TTAACTCCAAACGTGG-1	0.231462	treated
GSM4104164_SC68_cr.LB19003_LB19003.TTAACTCTCGGCTTGG-1	0.208938	treated
GSM4104164_SC68_cr.LB19003_LB19003.TTAGGACAGTGGGCTA-1	-0.260923	treated
GSM4104164_SC68_cr.LB19003_LB19003.TTAGGACCACATGGGA-1	-0.00491958	treated
GSM4104164_SC68_cr.LB19003_LB19003.TTAGGACGTAGCGTAG-1	-0.0336803	treated
GSM4104164_SC68_cr.LB19003_LB19003.TTAGGCACAAGCGAGT-1	0.0477111	treated
GSM4104164_SC68_cr.LB19003_LB19003.TTAGGCACAGACAAAT-1	-0.238481	treated
GSM4104164_SC68_cr.LB19003_LB19003.TTAGGCAGTGAGTATA-1	0.189237	treated
GSM4104164_SC68_cr.LB19003_LB19003.TTAGGCATCGGTTCGG-1	-0.0466129	treated
GSM4104164_SC68_cr.LB19003_LB19003.TTAGTTCAGGTGATAT-1	0.0087157	treated
GSM4104164_SC68_cr.LB19003_LB19003.TTAGTTCCAAGCCATT-1	-0.371537	treated
GSM4104164_SC68_cr.LB19003_LB19003.TTAGTTCGTGAAATCA-1	0.0944197	treated
GSM4104164_SC68_cr.LB19003_LB19003.TTATGCTGTATCGCAT-1	0.7456	treated
GSM4104164_SC68_cr.LB19003_LB19003.TTATGCTGTCTTCGTC-1	0.11071	treated
GSM4104164_SC68_cr.LB19003_LB19003.TTCCCAGAGCGTTTAC-1	0.0990406	treated
GSM4104164_SC68_cr.LB19003_LB19003.TTCCCAGGTTGTGGAG-1	0.221559	treated
GSM4104164_SC68_cr.LB19003_LB19003.TTCGAAGAGGAGCGTT-1	-0.355262	treated
GSM4104164_SC68_cr.LB19003_LB19003.TTCGAAGAGTGAACGC-1	-0.187698	treated
GSM4104164_SC68_cr.LB19003_LB19003.TTCGAAGCAGATAATG-1	0.256076	treated
GSM4104164_SC68_cr.LB19003_LB19003.TTCGAAGGTGGTCTCG-1	-0.100037	treated
GSM4104164_SC68_cr.LB19003_LB19003.TTCGAAGTCGGCTACG-1	0.0752331	treated
GSM4104164_SC68_cr.LB19003_LB19003.TTCGGTCCACTGCCAG-1	0.0375332	treated
GSM4104164_SC68_cr.LB19003_LB19003.TTCGGTCTCAGCGACC-1	0.0165501	treated
GSM4104164_SC68_cr.LB19003_LB19003.TTCGGTCTCTCCAACC-1	-0.0851819	treated
GSM4104164_SC68_cr.LB19003_LB19003.TTCTACAAGGGCACTA-1	0.363936	treated
GSM4104164_SC68_cr.LB19003_LB19003.TTCTACACAATGTAAG-1	0.221337	treated
GSM4104164_SC68_cr.LB19003_LB19003.TTCTACACATTGTGCA-1	0.0477111	treated
GSM4104164_SC68_cr.LB19003_LB19003.TTCTACAGTAGCGCTC-1	-0.0324277	treated
GSM4104164_SC68_cr.LB19003_LB19003.TTCTACATCCTGCAGG-1	0.221094	treated
GSM4104164_SC68_cr.LB19003_LB19003.TTCTACATCGGCGGTT-1	-0.163197	treated
GSM4104164_SC68_cr.LB19003_LB19003.TTCTACATCTCAACTT-1	-0.171525	treated
GSM4104164_SC68_cr.LB19003_LB19003.TTCTCAAAGGAGTACC-1	-0.0364912	treated
GSM4104164_SC68_cr.LB19003_LB19003.TTCTCAAAGGCTAGGT-1	1.02248	treated
GSM4104164_SC68_cr.LB19003_LB19003.TTCTCAACAAGTCATC-1	0.0216711	treated
GSM4104164_SC68_cr.LB19003_LB19003.TTCTCAACACACGCTG-1	0.0414587	treated
GSM4104164_SC68_cr.LB19003_LB19003.TTCTCAAGTGTGCCTG-1	0.267867	treated
GSM4104164_SC68_cr.LB19003_LB19003.TTCTCCTAGAGCTTCT-1	-0.107601	treated
GSM4104164_SC68_cr.LB19003_LB19003.TTCTCCTAGCCGTCGT-1	-0.268918	treated
GSM4104164_SC68_cr.LB19003_LB19003.TTCTTAGAGCCTTGAT-1	-0.21841	treated
GSM4104164_SC68_cr.LB19003_LB19003.TTCTTAGCAGTAAGCG-1	-0.201244	treated
GSM4104164_SC68_cr.LB19003_LB19003.TTCTTAGGTCAACTGT-1	-0.166402	treated
GSM4104164_SC68_cr.LB19003_LB19003.TTCTTAGGTCAGAATA-1	-0.309669	treated
GSM4104164_SC68_cr.LB19003_LB19003.TTCTTAGGTGCACTTA-1	0.0658236	treated
GSM4104164_SC68_cr.LB19003_LB19003.TTCTTAGGTTACGCGC-1	0.938254	treated
GSM4104164_SC68_cr.LB19003_LB19003.TTCTTAGTCCCTTGTG-1	0.19511	treated
GSM4104164_SC68_cr.LB19003_LB19003.TTGAACGAGGTAGCTG-1	-0.00904908	treated
GSM4104164_SC68_cr.LB19003_LB19003.TTGAACGCAGTATAAG-1	0.229238	treated
GSM4104164_SC68_cr.LB19003_LB19003.TTGAACGCATATGGTC-1	0.228845	treated
GSM4104164_SC68_cr.LB19003_LB19003.TTGAACGTCATGTGGT-1	-0.174567	treated
GSM4104164_SC68_cr.LB19003_LB19003.TTGAACGTCTGAGGGA-1	0.013948	treated
GSM4104164_SC68_cr.LB19003_LB19003.TTGACTTAGCGCCTTG-1	-0.339089	treated
GSM4104164_SC68_cr.LB19003_LB19003.TTGACTTCAAATCCGT-1	-0.203639	treated
GSM4104164_SC68_cr.LB19003_LB19003.TTGACTTCATGCCTTC-1	-0.0322284	treated
GSM4104164_SC68_cr.LB19003_LB19003.TTGCCGTTCGGCCGAT-1	-0.166402	treated
GSM4104164_SC68_cr.LB19003_LB19003.TTGCGTCAGTCATGCT-1	-0.238481	treated
GSM4104164_SC68_cr.LB19003_LB19003.TTGCGTCGTGACGGTA-1	-0.287588	treated
GSM4104164_SC68_cr.LB19003_LB19003.TTGCGTCGTGGCGAAT-1	-0.292875	treated
GSM4104164_SC68_cr.LB19003_LB19003.TTGCGTCGTTACGACT-1	-0.309669	treated
GSM4104164_SC68_cr.LB19003_LB19003.TTGCGTCTCCACTGGG-1	0.0576248	treated
GSM4104164_SC68_cr.LB19003_LB19003.TTGCGTCTCTTGCAAG-1	-0.0332827	treated
GSM4104164_SC68_cr.LB19003_LB19003.TTGGAACAGACTTGAA-1	0.151313	treated
GSM4104164_SC68_cr.LB19003_LB19003.TTGGAACCAGATGGCA-1	-0.00764847	treated
GSM4104164_SC68_cr.LB19003_LB19003.TTGGAACTCACGAAGG-1	0.249005	treated
GSM4104164_SC68_cr.LB19003_LB19003.TTGGAACTCGCCTGTT-1	-0.30052	treated
GSM4104164_SC68_cr.LB19003_LB19003.TTGGCAAAGATATACG-1	0.611782	treated
GSM4104164_SC68_cr.LB19003_LB19003.TTGGCAAAGCCCTAAT-1	0.340813	treated
GSM4104164_SC68_cr.LB19003_LB19003.TTGGCAAAGCGATTCT-1	-0.240875	treated
GSM4104164_SC68_cr.LB19003_LB19003.TTGGCAACACAGACAG-1	-0.134461	treated
GSM4104164_SC68_cr.LB19003_LB19003.TTGGCAAGTAAAGGAG-1	0.0368362	treated
GSM4104164_SC68_cr.LB19003_LB19003.TTGGCAAGTAAGCACG-1	-0.370137	treated
GSM4104164_SC68_cr.LB19003_LB19003.TTGGCAATCAAGATCC-1	-0.142105	treated
GSM4104164_SC68_cr.LB19003_LB19003.TTGTAGGAGTTCGCAT-1	-0.0712523	treated
GSM4104164_SC68_cr.LB19003_LB19003.TTGTAGGCAATGGATA-1	0.624747	treated
GSM4104164_SC68_cr.LB19003_LB19003.TTTACTGAGGGTTCCC-1	0.0499365	treated
GSM4104164_SC68_cr.LB19003_LB19003.TTTACTGGTCATTAGC-1	-0.252746	treated
GSM4104164_SC68_cr.LB19003_LB19003.TTTACTGTCAAAGTAG-1	-0.0152662	treated
GSM4104164_SC68_cr.LB19003_LB19003.TTTATGCGTAAGCACG-1	0.097111	treated
GSM4104164_SC68_cr.LB19003_LB19003.TTTATGCTCAACACGT-1	-0.181867	treated
GSM4104164_SC68_cr.LB19003_LB19003.TTTATGCTCACGACTA-1	0.345882	treated
GSM4104164_SC68_cr.LB19003_LB19003.TTTCCTCAGACAAGCC-1	0.0277332	treated
GSM4104164_SC68_cr.LB19003_LB19003.TTTGCGCAGCCCAGCT-1	-0.371537	treated
GSM4104164_SC68_cr.LB19003_LB19003.TTTGCGCCAAACTGTC-1	0.10141	treated
GSM4104164_SC68_cr.LB19003_LB19003.TTTGCGCGTCCTCTTG-1	-0.287588	treated
GSM4104164_SC68_cr.LB19003_LB19003.TTTGGTTAGGTCATCT-1	0.384224	treated
GSM4104164_SC68_cr.LB19003_LB19003.TTTGGTTCAATTCCTT-1	-0.0346741	treated
GSM4104164_SC68_cr.LB19003_LB19003.TTTGGTTCATGGATGG-1	-0.290292	treated
GSM4104164_SC68_cr.LB19003_LB19003.TTTGGTTTCGGAGCAA-1	0.234353	treated
GSM4104164_SC68_cr.LB19003_LB19003.TTTGGTTTCGGCATCG-1	-0.0685482	treated
GSM4104164_SC68_cr.LB19003_LB19003.TTTGGTTTCGGTTAAC-1	-0.0563776	treated
[truncated: 4,096 more rows]

## Sheet: Fig.S3E
		SCLC_CCLE
E	COLO 668_E	3.85125
	COR-L88_E	5.05931
	DMS 53_E	4.80088
	DMS 79_E	4.12296
	NCI-H1618_E	3.66512
	NCI-H1836_E	3.21185
	NCI-H2029_E	3.68817
	NCI-H209_E	4.18318
	NCI-H510_E	4.3697
	NCI-H526_E	4.06054
EM	COR-L47_EM	3.58499
	NCI-H1048_EM	3.90177
	NCI-H1092_EM	2.99866
	NCI-H1105_EM	3.04174
	NCI-H1341_EM	5.75743
	NCI-H1436_EM	4.19934
	NCI-H146_EM	3.99695
	NCI-H1876_EM	2.98936
	NCI-H1930_EM	3.81432
	NCI-H1963_EM	3.14988
	NCI-H2066_EM	6.16359
	NCI-H2081_EM	3.76071
	NCI-H211_EM	4.30416
	NCI-H2171_EM	3.98517
	NCI-H69_EM	3.15178
	NCI-H889_EM	3.32138
	SHP-77_EM	5.27155
M	DMS 114_M	3.57571
	DMS 273_M	3.77407
	NCI-H1694_M	2.98663
	NCI-H196_M	4.88223
	NCI-H446_M	3.1334
	NCI-H524_M	3.4934
	NCI-H82_M	3.32427
	SW 1271_M	3.67434
