# Supplementary material for: Differential KEAP1/NRF2 mediated signaling widens the therapeutic window of redox-targeting drugs in SCLC therapy
Source: Nat Commun. 2026 Apr 12;17:3435. doi: 10.1038/s41467-026-71608-4 (PMC13076645; doi:10.1038/s41467-026-71608-4)
Supplement: Supplementary file 6 — Source data [file 41467_2026_71608_MOESM6_ESM.zip › Fig. S4 Source data.xlsx]

## Sheet: Fig. S4A-S4C
Fig. S4A		DKFZ-682 EC50 (µM)
		H82			HCC33			H1105
	DMSO	1.22	0.7	0.311	0.21	0.24	0.29	0.54	0.4048	0.2089
	DFO		4.59	3.75	0.94	1.02	1.03		0.27	0.02469
Fig. S4B		H2O2 level (Fluorescence, a.u.)
		H82		HCC33		H1105
	basal	14.142	26.4646	11.8755	14.4812	13.92	13.038
	DKFZ-682	177.003	125.668	26.9365	81.494	14.7064	35.7683
Fig. S4C		O2.- and HO. level (Fluorescence, a.u.)
		H82		HCC33		H1105
	basal	266.052	179.236	68.5641	19.8806	82.3576	57.1046
	DKFZ-682	1504.89	1510.36	547.833	601.344	246.776	307.64

## Sheet: Fig. S4D
	DKFZ-682	H82							DKFZ-682	HCC33							DKFZ-682	H1105
	Concentration (µM)	DMSO			Fer-1				Concentration (µM)	DMSO			Fer-1				Concentration (µM)	DMSO			Fer-1
	25	-981	-800	-930	17439	20720	14915		25	-292	-283	-218	1034	2214	1823		25	-189	891	-174	-139	-170	-219
	8.33333	3443	5215	6950	69112	63727	45344		8.33333	-262	-270	-183	2270	2344	4024		8.33333	-115	-206	-144	-214	-193	-121
	2.77778	262458	277219	293955	382281	414599	344619		2.77778	-271	-177	-211	4425	6342	5562		2.77778	-122	-179	-60	65	3	-44
	0.925926	474447	480385	478056	600802	602177	564537		0.925926	6475	2473	3347	101984	109000	97961		0.925926	55349	53997	30654	96244	78741	84868
	0.308642	600948	686272	715239	868250	785944	704478		0.308642	81109	77394	82604	70820	78693	65326		0.308642	86063	83537	74527	88255	96585	103598
	0.102881	784248	901206	859448	948290	938797	913456		0.102881	240149	236461	268978	240895	248786	250385		0.102881	174914	163317	168505	207511	199357	206328
	0.0342936	800739	875339	900184	971296	952411	925523		0.0342936	256361	277468	273203	250693	261267	247278		0.0342936	170060	186603	195462	200613	202554	200807
	0.0114312	794439	868988	864790	940060	945648	905863		0.0114312	248388	247714	279366	256251	279243	261586		0.0114312	175962	167193	179677	192174	190737	210704
	0	801730	848148	889357	931651	938392	860176		0	218326	262579	254776	238022	253969	238295		0	160185	142731	167207	185126	199009	193798
	RSL3	H82							RSL3	HCC33							RSL3	H1105
	Concentration (µM)	DMSO			Fer-1				Concentration (µM)	DMSO			Fer-1				Concentration (µM)	DMSO			Fer-1
	3.3	-1105	-946	-245	658047	632339	555530		3.3	-295	-245	-176	59161	64256	68986		30	-239	-240	-235	4110	4984	3868
	1.1	-45	185	1821	814291	848609	823993		1.1	-29	-19	344	198386	185732	207868		10	-144	-212	-173	7632	7681	7802
	0.366667	856	1669	2866	915484	895155	878378		0.366667	206	669	667	221852	201709	235984		3.33333	3899	3902	4010	10068	9333	10683
	0.122222	3924	8443	6684	938175	904607	837527		0.122222	2544	1906	3547	216777	210984	234322		1.11111	129772	116456	125340	114635	121112	114762
	0.0407407	550654	555959	691894	894811	924968	880155		0.0407407	31276	44128	40896	209463	228730	225059		0.37037	164057	168644	175283	149678	164356	162715
	0.0135803	898171	938088	964342	886991	914561	838229		0.0135803	227637	258646	241347	218342	225408	232470		0.123457	185844	178280	181846	166926	179644	178299
	0.00452675	938512	958050	992198	948265	914334	905081		0.00452675	224316	217960		215730	218030	222609		0.0411523	191306	195235	182417	173544	177283	174484
	0.00150892	936548	949689	991363	938188	892350	851366		0.00150892	249809	257230	278917	211103	203898	229237		0.0137174	188549	198868	200960	180609	172295	167109
	0	932685	958134	991764	923942	890290	893447		0	229579	240428	251832	197386	230520	220757		0	184135	191522	191238	174920	170679	172947
	ML210	H82							ML210	HCC33							ML210	H1105
	Concentration (µM)	DMSO			Fer-1				Concentration (µM)	DMSO			Fer-1				Concentration (µM)	DMSO			Fer-1
	3	396	256	-8	235465	237565	243172		3	1907	1303	1835	26229	27646	23909		3	138201	141205	143558	142428	138812	137734
	1	2781	2195	1673	259127	257849	266946		1	2026	3154	2574	20392	30744	24652		1	142108	146439	145992	140577	137705	141035
	0.333333	40718	40678	42481	251151	286900	277935		0.333333	13633	9697	10014	26308	25090	25524		0.333333	140651	149337	142323	146348	141994	140540
	0.111111	211824	209458	196756	271883	273915	280491		0.111111	17690	15712	19441	24250	22071	25190		0.111111	148580	150891	155539	147015	145452	143212
	0.037037	266983	266573	251762	282349	285732	274418		0.037037	22521	22440	22567	24640	21232	26302		0.037037	135649	147278	160290	152849	148552	140357
	0.0123457	286472	257166	265982	282344	283150	277254		0.0123457	23800	27075	24137	26298	26109	25115		0.0123457	147050	155809	149828	147077	144095	129884
	0.00411523	269103	272217	252321	283912	275569	268831		0.00411523	21139	27054	22930	25197	24850	28183		0.00411523	147713	150388	148310	153866	147386	141621
	0.00137174	260189	280369	265235	280237	279485	273634		0.00137174	22230	21139	20969	30362	23640	22004		0.00137174	135884	148803	139880	135511	133169	140119
	0	268089	272977	260131	294201	273437	270287		0	23962	23788	30428	22403	26082	23279		0	137850	132317	147450	143581	153755	141505

## Sheet: Fig. S4F
DKFZ-682
Concentration (µM)	H1105			H1105 + NAC			HCC33			HCC33 + NAC			H82			H82 + NAC
30	-90	157	-10	109167	119943	128221	-500	-582	167	650249	557990	543292	-230	-196	-87	164128	160257	144807
10	-71	-92	85	110560	118349	115837	-457	-405	151	571292	570621	598210	-176	-168	-54	145691	141962	143042
3.33333	-52	92	110	124647	120495	125577	-224	1375	2031	676927	648397	620870	-192	-181	-90	175592	171957	153057
1.11111	29233	30895	34418	121507	129981	128009	92801	104230	117874	659704	656432	615266	7123	9520	10854	168918	183826	161853
0.37037	35174	38254	40066	138092	129639	129703	147348	204521	180589	664893	689603	640923	64529	65728	64497	184720	186951	168336
0.123457	119210	118954	115732	132487	130752	129292	465039	542698	554056	665925	674731	606137	156365	146796	155636	173042	176045	156607
0.0411523	111663	115298	120562	129871	125887	118161	583657	528983	640514	700478	599243	598060	169371	186635	172197	188234	176015	178864
0.0137174	104979	115315	122647	130368	133276	128969	624600	648635	616595	547563	598340	629609	158403	165482	162126	172503	181670	168220
0	115452	109268	118828	126177	136112	135383	463566	621010	569267	633605	495527	576862	157142	157794	168748	171633	169543	170051

## Sheet: Fig. S4G
	H82				H1105
	Exp.1	Exp.2	Exp.3	Exp.4	Exp.1	Exp.2	Exp.3	Exp.4	Exp.5
DMSO	1	1	1	1	1	1	1	1	1
Nec-1	0.77	1.3	0.74	0.96	0.48	0.78	1.03	0.97	0.96
Z-VAD	1.25		1.2	1.4	1.04	1.23	1.13	1.04	1.29
Z-VAD+Nec-1		1.19	1.07	1.29				1.15	1.35
Olaparib	1.2	1.67	1.73	1.31	1.87	2.01

## Sheet: Fig. S4H
								DKFZ-682 EC50 (µM)
								H1105				H82
								Exp.1	Exp.2	Exp.3	Exp.4	Exp.1	Exp.2	Exp.3
							DMSO	0.3577	0.4575	0.429	0.4547	0.3287	0.6395	0.311
							CHX	0.9332	0.9342	0.8844	1.157	0.7787	1.22	1.082

## Sheet: Fig. S4I
		H1105
	hours	control			3 µM DKFZ-682			10 µM DKFZ-682
	3	24224	29612	24963	42589	38896	49920	93005	87699	115558
	6	45298	47923	41204	145544	141238	134085	254198	237602	223183
	24	50385	61578	62650	314815	304662	271960	290967	319238	336540
		H82
	hours	control			3 µM DKFZ-682			10 µM DKFZ-682
	3	67655.2	70727.2	68910.2	154180	132264	95436.2	260218	237732	233131
	6	52833	74666	65660	247645	214518	212640	256591	246831	309624
	24	76362	85987	90961	280282	289307	319630	260167	317865	311425
