# Supplementary material for: Differential KEAP1/NRF2 mediated signaling widens the therapeutic window of redox-targeting drugs in SCLC therapy
Source: Nat Commun. 2026 Apr 12;17:3435. doi: 10.1038/s41467-026-71608-4 (PMC13076645; doi:10.1038/s41467-026-71608-4)
Supplement: Supplementary file 6 — Source data [file 41467_2026_71608_MOESM6_ESM.zip › Fig. S5 Source data.xlsx]

## Sheet: Fig. S5A
DKFZ-608
Plasma concentration Au (ug/mL)
Time (h)	M1+3n	M2+3n	M3+3n
0.25	7.2067	5.70752	6.46114
0.5	11.2911	9.73979	10.0459
1	19.575	23.7665	17.8982
2	26.7775	26.2809	31.6602
4	27.9306	34.8969	24.8622
4.33	30.161	27.746	27.2883
	17.117	23.4181	20.0175
DKFZ-682
Plasma concentration Au (ug/mL)
Time (h)	M22+3n	M23+3n	M24+3n
0.25	1.69176	1.87828	1.25178
0.5	4.00942	4.35735	2.76899
1	6.42573	6.75848	6.25952
2	8.22159	7.08222	6.96018
4	4.46932	5.67788	5.55373
4.33	6.63506	5.21931	5.33687
	6.89103	4.81386	5.14638

## Sheet: Fig. S5C
Day	DKFZ-608				DKFZ-682
0	1	1	1		1	1	1
1	1.02	1.01	1		1.02	1.03	1.04
2	1.01	1.01	0.97		1.02	1.02	1.06
3	1.01	1.03	0.99		1.03	1.03	1.07
4	1.01	1.04	1		1.03	1.05	1.08
5					1.04	1.05	1.08
6	1.02	1.01	1		1.05	1.03	1.08
7	1	1.02	1
8	1.01	1.01	1		1.08	1	1.04
9	0.98	1.01	1		1.09	1.03	1.06
10	1	1.01	1.02		1.08	1.01	1.06
11	1.01	1.01	1.03		1.08	1.03	1.08
12	1	1.02	1.04		1.08	0.99	1.07
13	0.99	1.03	1.04		1.07	0.97	1.05
14	1.01	1.01	1.01		1.05	0.97	1.03
15	0.99	1.03	1.02		1.02	0.96	1.02
16	0.99	1.03	1.03		1.02	0.99	1.02
17	1	1.04	1.03		1.01	1	1.04
18	1.04	1.05	1.04		1.01	1.03	1.04
19	1.05	1.07	1.05		1.05	1.04	1.07
20	1.08	1.05	1.04		1.04	1.02	1.06
21					1.09	1.03	1.06
22					1.1	1.06	1.07
23	1.07	1.06	1.06
24	1.06	1.04	1.04
25	1.07	1.04	1.04		1.14	1.09	1.12
26	1.08	1.09	1.05		1.15	1.09	1.13
27	1.1	1.1	1.1		1.12	1.09	1.11
28					1.13	1.06	1.12
29					1.14	1.07	1.14
30	1.14	1.1	1.13
31
32					1.17	1.08	1.15

## Sheet: Fig. S5D
DKFZ-608									DKFZ-682
Days	Mean % to Initial Weight								Days	Mean % to Initial Weight
1	1.06436	1.04737	1.1105	1.05181	1.02941	1.00505			1	1.05263	0.92381	1.05051	1.05556	1.03333	1.07071
2	1.06436	1.04737	1.1105	1.06736	1.04902	1.01515			2	1.03828	0.942857	1.06061	1.06667	1.03333	1.08081
3	1.04455	1.04211	1.1105	1.07254	1.06373	1.03535			3	1.07177	0.933333	1.07576	1.08889	1.05	1.06566
4	1.04455	1.02632	1.09945	1.10881	1.09804	1.04546			4	1.08612	0.947619	1.07071	1.05556	1.02778	1.0303
5	1.0396	1.01053	1.1105	1.11917	1.10784	1.05051			5	1.0622	0.9	1.07576	1.08333	1.02778	1.0404
6	1.0495	1.02105	1.10497	1.12435	1.08333	1.0404			6	1.06699	0.82381	1.07071	1.06111	1.00556	1.06061
7	1.07426	1.02105	1.12155	1.11917	1.10294	1.0404			7	1.05742	0.919048	1.06061	1.05556	1.02222	1.07071
8	1.05941	1.01053	1.10497	1.12435	1.11765	1.06061			8	1.01914	0.957143	1.08586	1.07778	1.02222	1.09596
9	1.0495	1.05263	1.10497	1.11917	1.14216	1.06566			9	1.07177		1.10101	1.1	1.03889	1.08081
10	1.06436	1.0579	1.08287	1.12953	1.14706	1.07576			10	1.07177		1.10606	1.1	1.03889	1.08081
11	1.06931	1.06842	1.09392	1.14508	1.16176	1.08081			11	1.06699		1.11616	1.11111	1.05556	1.10606
12	1.07426	1.07895	1.10497	1.15026	1.15196	1.07576			12	1.05263		1.11111	1.11667	1.05	1.10101
13	1.07921	1.10526	1.1105	1.16062	1.16176	1.11616			13	1.07177		1.11616	1.11667	1.05556	1.10606
14	1.07921	1.10526	1.12155	1.13471	1.15686	1.07071			14	1.08134		1.14141	1.14444	1.05556	1.12626
15	1.08416	1.07895	1.11602	1.17617	1.17647	1.09596			15	1.07655		1.16162	1.14444	1.07222	1.12626
16	1.07921	1.07368	1.09945	1.1658	1.17647	1.09596			16	1.10048		1.16162	1.13333	1.08333	1.13131
17	1.10396	1.11579	1.12707	1.17617	1.17157	1.10101			17	1.08612		1.15657	1.15556	1.07222	1.13636
18	1.10891	1.11053	1.1326	1.17098	1.16667	1.10606			18	1.07177		1.14647	1.12778	1.05556	1.13131
19	1.12376	1.12632	1.13812	1.18135	1.16667	1.11111			19	1.04306		1.14647	1.14444	1.07222	1.15657
20	1.13861	1.10526	1.1326	1.19689	1.15686	1.11111			20	1.04306		1.15152	1.14444	1.06111	1.14141
21	1.13366	1.08947	1.14917	1.18653	1.16667	1.10606			21	1.02871		1.15152	1.16667	1.07778	1.13636
22	1.15842	1.09474	1.16022	1.21243	1.19118	1.12626			22	1.05742		1.17172	1.16667	1.06667	1.15657
23				1.19689	1.21078	1.13636			23	1.07655		1.19697	1.16111	1.07222	1.15152
24				1.19689	1.21569	1.13636			24	1.10526		1.20202	1.17778	1.06667	1.17677
25				1.20725	1.21569	1.18182			25	1.08612		1.22222
26				1.19171	1.22549	1.17677			26	1.1244		1.21212
27				1.17617	1.20588	1.17677			27	1.11483		1.21717
28				1.17098	1.21569	1.15657			28	1.13397		1.18182
29				1.17098	1.2451	1.17172			29	1.11962		1.21717
30				1.15544	1.23039	1.15657			30	1.11483		1.23232
31				1.15544	1.23039	1.15657			31	1.11483		1.23232
32				1.16062	1.21078	1.12626			32	1.09091		1.21717
33				1.17617	1.21569	1.18182			33	1.08612		1.18687
34				1.20207	1.2549	1.17172			34	1.09569		1.20202
