# Supplementary material for: Differential KEAP1/NRF2 mediated signaling widens the therapeutic window of redox-targeting drugs in SCLC therapy
Source: Nat Commun. 2026 Apr 12;17:3435. doi: 10.1038/s41467-026-71608-4 (PMC13076645; doi:10.1038/s41467-026-71608-4)
Supplement: Supplementary file 6 — Source data [file 41467_2026_71608_MOESM6_ESM.zip › Fig. S6 Source data.xlsx]

## Sheet: Fig. S6A
SCLC			NSCLC
NCIH1341	7.50597		HCC827	5.78842
NCIH1618	6.27575		NCIH1581	4.88704
CORL311	5.51759		NCIH1693	5.87725
CORL279	5.86938		HCC827GR5	5.82883
NCIH209	6.11582		PC14	6.26379
NCIH841	4.77136		NCIH1819	5.76075
NCIH889	4.82273		NCIH1650	6.11374
NCIH2029	5.71644		RERFLCMS	6.0045
NCIH82	4.26604		HCC4006	6.38664
NCIH69	5.85125		NCIH3255	6.24146
CORL24	5.76421		NCIH2405	6.38922
NCIH2081	5.54597		HCC2429	7.29948
NCIH2196	6.54504		HCC2935	6.90244
NCIH1694	5.95327		CORL105	6.48253
NCIH146	5.41481		LOUNH91	5.62761
CORL88	6.14792		NCIH2444	5.56803
NCIH1092	4.80581		NCIH2887	6.13976
HCC33	5.86617		RERFLCAI	5.85898
NCIH1184	5.54411		CALU6	5.85922
NCIH2171	6.13873		NCIH1755	6.18309
DMS114	5.02503		NCIH2122	6.04701
NCIH1836	5.6865		HCC2108	6.02724
NCIH1876	6.06544		NCIH1395	4.82069
DMS153	7.23812		NCIH3122	6.22766
NCIH2227	5.65048		HCC461	5.88557
NCIH211	4.17712		NCIH522	7.71383
SCLC21H	5.54936		NCIH647	5.93452
SBC5	6.12226		NCIH1781	5.87086
CORL47	5.52857		LUDLU1	6.35032
DMS53	6.51854		CALU3	5.87406
DMS79	6.56758		NCIH520	6.1916
NCIH1963	5.62352		NCIH1944	6.55643
CORL95	6.13217		NCIH838	6.03232
DMS273	5.2854		NCIH1915	5.83162
NCIH196	6.57031		LU65	6.89712
NCIH526	6.30396		RERFLCSQ1	5.93852
NCIH727	6.04045		LU99	4.94017
NCIH1105	5.90977		NCIH2228	7.58459
SHP77	4.69933		NCIH1666	6.17133
NCIH446	5.74443		NCIH2085	5.58466
COLO668	5.90087		HCC95	7.81833
NCIH524	5.18666		NCIH460	5.29315
NCIH1436	6.66164		NCIH2170	6.10978
DMS454	5.41278		RERFLCKJ	6.36982
NCIH1048	6.89373		NCIH1792	5.80116
NCIH1930	6.56742		NCIH1299	5.45549
NCIH510	6.75422		CALU1	6.34003
SW1271	6.47752		NCIH2030	6.0268
NCIH2286	5.92766		ABC1	5.65821
SCLC22H	6.0398		SQ1	5.21607
LU135	6.99729		HCC78	5.51665
LU134A	5.22843		EBC1	5.00988
LU165	6.23707		HCC364	6.30177
NCIH1688	6.30049		HCC1171	6.43413
NCIH1450	6.76845		EPLC272H	5.98436
NCIH1607	5.71644		NCIH1975	5.82299
NCIH2679	4.44427		NCIH1437	4.7845
			NCIH2073	6.04571
			LCLC97TM1	6.12639
			BEN	5.47573
			LCLC103H	5.51381
			NCIH596	7.25955
			NCIH441	6.55428
			CORL23	4.89579
			SKMES1	6.62029
			NCIH1355	6.24375
			HCC44	5.06695
			SW900	6.18488
			IALM	5.27612
			NCIH1734	6.0387
			SW1573	5.89942
			A549	6.14017
			HCC2814	6.8759
			NCIH2882	5.04571
			LC1F	6.8031
			EKVX	6.04941
			HCC1833	6.19456
			NCIH2291	6.1981
			HCC2279	5.9991
			NCIH1838	5.79883
			NCIH1385	5.11145
			NCIH1623	6.4019
			NCIH1703	5.71864
			A427	5.72301
			NCIH1648	5.74039
			LK2	5.75889
			RERFLCAD2	5.45022
			PC9	5.6091
			NCIH2023	6.59276
			NCIH2126	5.40803
			LXF289	6.45236
			NCIH810	5.68706
			RERFLCAD1	6.39797
			T3M10	5.59842
			HOP92	5.11603
			CAL12T	5.0063
			NCIH322	5.66874
			HCC366	6.76977
			NCIH2087	6.01659
			HARA	6.46744
			NCIH1373	6.02015
			MORCPR	6.02768
			NCIH1435	5.79961
			NCIH661	5.94181
			KNS62	5.47216
			NCIH358	5.65907
			HOP62	6.13935
			CHAGOK1	6.27277
			HCC1195	5.10852
			NCIH1568	5.96694
			HCC515	6.51381
			NCIH2347	5.84323
			HCC15	6.41515
			NCIH2009	5.91313
			NCIH1793	6.90821
			HCC1438	6.00225
			NCIH1563	5.62761
			NCIH1651	7.04396
			NCIH1869	6.50208
			NCIH23	6.19377
			HCC1359	6.05311
			NCIH2106	5.68089
			NCIH1573	6.56163
			NCIH157DM	5.25323
			NCIH2172	5.70984
			DV90	6.26285
			NCIH2110	5.84524
			NCIH650	6.07746
			NCIH2342	6.20965
			HCC2450	5.87258
			NCIH1155	6.39626
			NCIH292	5.65507
			LC1SQSF	8.4453
			LCAM1	6.70584
			NCIH920	7.12691
			SNU2292	7.27743
			SNU1327	6.19022
			SNU2535	7.09054
			ETCC016	7.50589
			CI34601	5.93475
			A549CRAFKD	5.59872

## Sheet: Fig. S6B
	SCLC		NSCLC
	8.71922		7.71053
	6.05202		7.3386
	3.62994		6.78725
	2.51096		9.04925
	5.75836		9.22795
	6.91898		4.62644
	4.13586		9.64613
	4.57713		10.7029
	3.94205		8.43221
	6.04854		8.3171
	2.42761		9.68192
	5.89942		4.34837
	5.90977		8.71922
	3.60644		6.88838
	4.77979		9.78795
	8.58097		6.56041
	3.68032		10.2966
	3.57894		8.57103
	5.70321		8.07409
	5.28688		10.5499
	6.54489		10.0877
	4.43429		8.67444
	4.31179		8.02934
	7.88685		8.71469
	6.29811		9.125
	8.13227		9.30216
	4.69153		10.2503
	7.41109		9.58868
	5.59186		10.0122
	7.52364		8.02253
	7.44857		9.18227
	5.03958		10.3497
	4.72629		10.3902
	6.28633		9.15629
	8.36925		8.44361
	5.0237		9.81658
	9.24158		9.90929
	2.71589		11.6564
	9.09376		8.55578
	1.35614		0.963474
	5.72601		9.74626
	4.78921		10.4504
	6.38767		10.7453
	8.75749		8.51001
	7.07264		10.1687
	4.58616		7.46483
	6.78424		8.30588
	1.61353		11.1748
	8.98681		6.34802
	6.02059		7.78849
	5.1635		6.39934
	6.51507		9.88029
	7.71507		8.55348
	7.85916		8.83286
			7.3713
			8.53974
			12.0425
			8.03469
			7.85262
			10.3015
			6.69349
			8.68857
			9.01567
			5.29352
			10.4194
			10.2713
			8.64857
			7.57781
			4.91073
			6.6953
			9.09635
			10.773
			10.8734
			6.34536
			9.01109
			7.82883
			8.97396
			8.89703
			7.33333
			6.77373
			9.57128
			10.8896
			9.93078
			8.19849
			8.96353
			9.51607
			5.70515
			9.85236
			10.3346
			8.71606
			9.69966
			5.91672
			8.87187
			11.0199
			7.39874
			9.15173
			10.5977
			9.07767
			9.90791
			8.84103
			9.80568
			9.81101
			9.88085
			7.06037
			7.38939
			9.43887
			10.1081
			8.02962
			7.89694
			8.02785
			7.70819
			8.7486
			11.7243
			9.58165
			10.6231
			10.4441
			10.6944
			10.2273
			10.0872
			8.00484
			8.06366
			8.13673
			10.5246
			9.45428
			10.6346
			8.49653
			9.78808
			6.88692
			9.24788
			8.98482
			7.77426
			7.19377
			9.48929
			7.88746
			8.4287
			9.37626
			7.77768
			11.0466
			8.36203
