# Supplementary material for: Differential KEAP1/NRF2 mediated signaling widens the therapeutic window of redox-targeting drugs in SCLC therapy
Source: Nat Commun. 2026 Apr 12;17:3435. doi: 10.1038/s41467-026-71608-4 (PMC13076645; doi:10.1038/s41467-026-71608-4)
Supplement: Supplementary file 6 — Source data [file 41467_2026_71608_MOESM6_ESM.zip › Fig. S7 Source data.xlsx]

## Sheet: Fig. S7A-G
Fig. S7A			Fig. S7B			Fig. S7C			Fig. S7D			Fig. S7E			Fig. S7F			Fig. S7G
	basal H2O2 (OxiVision)		basal O2.- and HO. (ROS Brite 570)				OxiVision			ROS Brite 570		basal ONOO- and HO. level (H2DCFDA)			basal ONOO- level (DAX-J2TM PON Green)			basal NO level (DAF-FM Diacetate)
Cell line	rel. level		Cell line	rel. level		Cell line	fold induction		Cell line	fold induction		Cell line	rel. level		Cell line	rel. level		Cell line	rel. level
H1944	0.998388		H1944	0.839336		H1944	1.15699		H1944	1.15207		H1944	1		H1944	1		H1944	1
H2122	1.5165		H2122	0.5392		H2122	2.21128		H2122	1.03194		H2122	9.80144		H2122	0.101758		H2122	1.84764
HCC15	1.1909		HCC15	0.318724		HCC15	1.40629		HCC15	1.90875		HCC15	1.18704		HCC15	0.580843		HCC15	0.837727
H1793	2.5067		H1793	0.190514		H1793	0.900381		H1793	1.48235		H1793	14.3849		H1793	2.13943		H1793	5.95318
H1573	0.989136		H1573	0.221866		H1573	0.939457		H1573	1.5712		H1573	3.14494		H1573	0.201308		H1573	0.604818
LXF289	1.03078		LXF289	1.29438		LXF289	1.78765		LXF289	1.2581		LXF289	1.57401		LXF289	0.281963		LXF289	1.45413
H1792	1.06348		H1792	0.260793		H1792	1.24789		H1792	1.26846		H1792	3.63412		H1792	0.61608		H1792	1.43631
H2023	0.932185		H2023	0.169047		H2023	0.972518		H2023	1.19895		H2023	0.565331		H2023	0.895191		H2023	1.09089
H2228	1.88394		H2228	0.255059		H2228	1.53215		H2228	1.53841		H2228	0.531067		H2228	0.376771		H2228	1.1199
RERF-LC-MS	0.819362		RERF-LC-MS	0.223303		RERF-LC-MS	1.15778		RERF-LC-MS	3.80259		RERF-LC-MS	1.24398		RERF-MC-LC	0.112034		RERF-MC-LC	0.461143
H2030	2.35928		H2030	0.281993		H2030	1.01526		H2030	1.42443		H2030	7.31227		H2030	1.35101		H2030	3.90814
A549	0.840581		A549	0.719528		A549	1.66809		A549	2.02785		A549	0.857391		A549	1.33661		A549	0.317072
H1781	2.34807		H1781	0.327741		H1781	2.09531		H1781	4.0759		H1781	141.592		H1781	1.96729		H1781	5.96095
H2405	0.53841		H2405	0.252387		H2405	3.22642		H2405	14.2129		H2405	2.71697		H2405	0.0585142		H2405	0.115134
H661	4.22626		H661	0.240519		H661	1.82178		H661	3.13703		H661	295.089		H661	9.28191		H661	13.2704
HCC827	2.66592		HCC827	0.194304		HCC827	4.7113		HCC827	18.0812		HCC827	43.5635		HCC827	3.01975		HCC827	5.69034
H1568	3.60812		H1568	0.14097		H1568	2.4014		H1568	10.3285		H1568	623.695		H1568	4.87542		H1568	11.8099
H1693	2.93014		H1693	0.333149		H1693	7.64582		H1693	14.4144		H1693	699.678		H1693	12.6035		H1693	17.7565
H1299	2.67149		H1299	0.165794		H1299	1.96846		H1299	3.80944		H1299	266.28		H1299	7.21533		H1299	7.17133
H23	1.97667		H23	0.15125		H23	6.43397		H23	20.7372		H23	408.058		H23	6.20592		H23	8.66486
H522	1.5772		H522	0.117852		H522	4.21005		H522	18.7184		H522	60.9701		H522	3.1775		H522	6.3587
H2171	1.29173		H2171	0.0435253		H2171	1.50186		H2171	2.78631		H2171	42.5395		H1105	1.24407		H1105	24.7962
H378	0.992482		H378	0.0297082		H378	2.08606		H378	0.950095		H378	256.241		H2171	0.231962		H2171	8.171
H526	0.055489		H526	0.0718723		H526	5.20461		H526	3.61598		H526	124.029		H146	2.94094		H146	18.6093
H1963	1.3194		H1963	-0.0154684		H1963	2.60622		H82	6.77146		H1963	211.161		H1963	2.3893		H1963	35.1466
H82	1.98015		H82	0.0695745		H82	7.45375		HC16	3.47209		H82	127.217		DMS79	2.69962		DMS79	30.8576
HC16	1.10572		HC16	0.0103085		HC16	1.87107		DMS79	2.15668		HC16	164.867		H378	3.08735		H378	38.7042
DMS79	1.21594		DMS79	0.0301273		DMS79	1.52449		H69	3.747		DMS79	242.338		HC16	1.83966		HC16	32.7292
H69	1.11714		H69	0.0278999		H69	1.61246		H209	11.892		H69	222.728		H187	0.892474		H187	17.9214
H209	1.02256		H209	-0.00163099		H209	3.58397		H187	3.03664		H209	206.517		H69	0.661636		H69	15.6126
H187	1.96376		H187	0.0689145		H187	2.43265		H146	1.55311		H187	131.579		H209	0.363639		H209	14.6543
H146	1.14256		H146	0.0325614		H146	1.32838		H1882	1.8347		H146	162.253		H526	1.3578		H526	27.8138
H1882	0.438196		H1882	0.10884		H1882	3.73885		H1105	3.97539		H1882	141.455		H82	1.63385		H82	78.8719
H1105	1.31459		H1105	0.0217904		H1105	1.87234		HCC33	12.9932		H1105	241.769		HCC33	1.13107		HCC33	19.3632
HCC33	1.28526		HCC33	0.0138191		HCC33	4.11396					HCC33	248.02
