# Supplementary material for: Differential KEAP1/NRF2 mediated signaling widens the therapeutic window of redox-targeting drugs in SCLC therapy
Source: Nat Commun. 2026 Apr 12;17:3435. doi: 10.1038/s41467-026-71608-4 (PMC13076645; doi:10.1038/s41467-026-71608-4)
Supplement: Supplementary file 6 — Source data [file 41467_2026_71608_MOESM6_ESM.zip › Fig. S8 Source data.xlsx]

## Sheet: Fig. S8A-C
Fig. S8A							Fig. S8B							Fig. S8C

## Sheet: Fig. S8D
	CDDO-Me	24 h CDDO-Me																			EC50 CDDO-Me (µM), 24 h
	Concentration [µM]	HaCat			Beas-2B			H82			H526			H146			HCC33
	5	213860	222068	232687	314721	303984	279593	4192	4009	4502	123194	115695	102431	14242	13142	10039	18771	17834	19556			Exp.1	Exp.2
	1.66667	323141	345024	340347	316317	292583	273064	18282	16600	17688	70993	68789	67201	27633	28255	30352	32112	33773	35085		HaCaT	0.1888	0.6847
	0.555556	477642	513144	533073	276511	276466	252953	53852	53655	52814	97245	80507	89997	12385	16269	15308	98764	91352	96558		Beas-2B	0.1917	0.194
	0.185185	653254	671419	674274	596119	564013	534696	133952	133215	140890	319414	359484	342913	141743	158245	148479	214811	210239	232422		H82	0.2113	0.2559
	0.0617284	678735	780139	743825	689152	686626	664809	188087	218525	210934	404017	428478	512226	156219	199949	182762	279106	280762	295269		H526	0.2014	0.2077
	0.0205761	777673	785613	836404	714910	698092	667928	202276	205150	216390	449245	477917	500872	181052	190483	185611	284755	276628	283387		H146	0.2015	0.2064
	0.00685871	761210	839647	805782	736326	698773	675870	215851	202615	227761	433172	504895	503028	171266	183657	177458	263855	274973	288532		HCC33	0.3257	0.3455
	0.00228624	790337	791435	840234	731918	705024	668436	215552	230181	228646	442939	421886	400593	168761	194153	178919	275742	270750	291226
	0	757646	844229	750290	717952	678792	665257	213287	225239	210938		454882	458647	165977	177134	186321	281544	290409	288734
	CDDO-Me	72 h CDDO-Me																			EC50 CDDO-Me (µM), 72 h
	Concentration [µM]	HaCat			Beas-2B			H82			H526			H146			HCC33
	5	20665	18245	20814	10617	12415	11970	-1368	-1401	-1246	8919	9180	9144	-664	-600	-628	241	271	205			Exp.1	Exp.2
	1.66667	119108	117529	116573	32759	30983	33958	-1295	-1180	-1153	18482	19654	17663	-540	-524	-601	1142	1216	1192		HaCaT	0.2629	0.3365
	0.555556	257851	261597	264192	84424	91263	82305	6558	6045	8448	33820	36356	37956	153	325	298	37279	42377	40076		Beas-2B	0.221	0.2377
	0.185185	752058	686093	767867	577190	575315	554174	60486	67643	76688	460269	477514	421671	135495	128187	154002	174087	169658	166329		H82	0.0865	0.09834
	0.0617284	908160	866964	935108	835878	820845	811716	432795	445122	499672	783496	758934	872959	309021	334791	325981	440771	461977	437747		H526	0.14	0.1768
	0.0205761	865102	945491	928436	878781	825966	784272	530478	565768	554491	923202	932217	894214	356591	361081	365626	531155	470450	455092		H146	0.1318	0.1626
	0.00685871	915121	916032	939820	903255	895429	773016	588543	592166	591149	886324	953733	957200	314489	348570	356094	514080	485642	502814		HCC33	0.1144	0.1414
	0.00228624	946209	898159	902221	862906	837810	795929	561241	607285	603736	941273	933366	825267	331787	339897	367991	515317	498035	476297
	0	939396	901153	927733	857862	792937	835081	501214	522757	548688	921859	887710	989942	339421	329048	345486	517925	525124	463790
