# Supplementary material for: Differential KEAP1/NRF2 mediated signaling widens the therapeutic window of redox-targeting drugs in SCLC therapy
Source: Nat Commun. 2026 Apr 12;17:3435. doi: 10.1038/s41467-026-71608-4 (PMC13076645; doi:10.1038/s41467-026-71608-4)
Supplement: Supplementary file 6 — Source data [file 41467_2026_71608_MOESM6_ESM.zip › Fig. S9 Source data.xlsx]

## Sheet: Fig. S8A
	DMSO		CDDO-Me		BSO		BSO + CDDO-Me
Beas-2B	1	1.08186	2.38464	2.41519	0.0984292	0.0197435	0.0903588	0.0448191

## Sheet: Fig. S8C
	DMSO			CDDO-Me			G6PDi + CDDO-Me			BSO			BSO + CDDO-Me			BSO + G6PDi + CDDO-Me
Beas-2B	2.36	2.948	3.59	3.902	4.138	4.982	3.416	3.57	3.579	0.1078	0.08946	0.1378	0.3372	0.446	0.5522	0.1873	0.09099

## Sheet: Fig. S8D
Bea-2B					HaCaT					H82					H69
DMSO		CDDO-Me			DMSO		CDDO-Me			DMSO		CDDO-Me			DMSO		CDDO-Me
GSH	GSSG	GSH	GSSG		GSH	GSSG	GSH	GSSG		GSH	GSSG	GSH	GSSG		GSH	GSSG	GSH	GSSG
10265	132.318	15376	300.511		3693.82	57.7167	16177.1	328.862		18947.7	883.17	23499	1251.7		43012.3	1245.49	58350.2	1632.8
11250.9	109.245	15597.6	289.414		4291.52	58.575	16617.3	406.087		18501	940.56	24343.4	1352.02		41381.6	1191.96	59992.3	1624.83
7378.98	168.368	13671.9	309.261		4604.43	44.0143	14147.6	389.708		17291.7	1109.38	23529.1	1442.78		57922.2	1296.23	58360.9	1229.75
7174.88	121.035	14188.7	261.076		4342.71	63.0424	14741.5	434.288		16651.2	1044.1	23974.8	1386.23		56984.3	1069.34	60654.9	1287.23

## Sheet: Fig. S8E
NADPH
	Untreated				CDDO-Me
Beas-2B	3.04002	3.71377	4.54735	4.36813	1.81682	3.30957	4.03044	3.95083
HaCaT	2.50956	1.41279	1.48972	4.23047	2.44796	0.866635	1.51399	2.34868
H82	0.216111	0.274661	0.168379	0.196012	0.219785	0.329725	0.219295	0.135435
H69	0	0.297444	0.349103		0.273138	0.295232	0.384214
NADP+
	Untreated				CDDO-Me
Beas-2B	37.7777	21.4163	20.9554	18.6547	38.8536	21.9738	25.9162	26.1432
HaCaT	22.996	17.6777	29.407	37.0579	33.471	19.3253	27.4375	34.4629
H82	15.689	16.1015	17.6217	12.8133	13.1046	16.5744	13.2362	14.8006
H69	27.1819	30.5234	29.0183		21.9907	24.4611	32.6166

## Sheet: Fig. S8F
	HaCaT		Beas-2B		H82		H526
	DMSO	CDDO-Me	DMSO	CDDO-Me	DMSO	CDDO-Me	DMSO	CDDO-Me
ME1	2725.63	3764.17	1626.85	2701	619.208	1211.9	1091.17	2014.93
PGD	2366.77	4881.9	2466.5	2637.8	2987.07	3400.8	1872.53	1912.77
G6PD	4255.6	7695.93	5912.07	8568.07	2368.87	3241.37	3489.37	3549.63
ALDH1L1	166.042	161.944	194.296	234.67	162.634	201.037	200.172	206.63
ME2	2881.43	2933.11	1720.14	1931.83	1923.24	2606.52	4420.21	4252.44
IDH1	3603.4	2398.26	1404.93	1544.43	1819.77	2053.4	1549.53	1622.77
NNT	1680.23	1390.97	1833.8	1866.47	843.256	865.878	2655.7	2638.57
GLUD1	7291.47	7289.6	3615.15	3560.31	3594.03	4376.47	1803.19	1866.93
MTHFD1	6346.83	6173.93	4738.9	4397.13	3635.5	4004.07	4633.63	4560.53
MTHFD2	3531.69	4485.83	4903.13	4533.12	6363.07	6920.23	4856.23	4788.87
IDH2	919.8	748.6	2512.6	2094.27	1495.47	1776.17	4781.3	4737.4

## Sheet: Fig. S8G
	untreated					0.2 µM DKFZ-682					CDDO-Me					CDDO-Me + 0.2 µM DKFZ-682
HaCaT	0.854484	0.686413	1.13241	1.08833	1.1129	0.319686	0.361902	0.391663	0.273222	0.49169	1.43826	1.82634	1.82071	1.31949	1.495	0.983469	1.07002	1.01175	1.00245	1.15509
Beas-2B	0.713957	0.331357	0.33397	0.529671	0.527034	0.022456	0.093495	0.0405758	0.0166538	0.0229256	0.993304	1.15589	0.712911	1.06251	0.865074	0.184547	0.533438	0.140801	0.334966	0.214193
H69	0.10795	0.180429	0.193745	0.320476	0.257707	-0.02137	0.101975	0.0521697	0.0362398	0.0336426	0.212514	0.290783	0.235125	0.538949	0.264469	-0.01497	0.178247	0.0648434	0.0768074	0.0409024
H526	0.251504	0.238842	0.159627	0.208798		0.04337	0.134606	0.0525768	0.100167		0.359433	0.364794	0.268913	0.368		0.125396	0.129431	0.0847174	0.183569
H82			0.458832	0.41386	0.496281			0.255056	0.154121	0.237843			0.618209	0.455505	0.391948			0.353833	0.219355	0.212498
