# Supplementary material for: Differential KEAP1/NRF2 mediated signaling widens the therapeutic window of redox-targeting drugs in SCLC therapy
Source: Nat Commun. 2026 Apr 12;17:3435. doi: 10.1038/s41467-026-71608-4 (PMC13076645; doi:10.1038/s41467-026-71608-4)
Supplement: Supplementary file 6 — Source data [file 41467_2026_71608_MOESM6_ESM.zip › Fig. S10 Source data.xlsx]

## Sheet: Fig. S10A
HaCaT DMSO						HaCaT +CDDO						HaCaT +Hemin						HaCaT +CDDO +Hemin
0.00037	0.00046	0.00038	0.00048	0.00033	0.00034	0.01552	0.01234	0.01209	0.03326	0.02836	0.02956	0.0223	0.02803	0.02246	0.03303	0.02739	0.02538	0.1421	0.14112	0.17862	0.31864	0.26062	0.24486
H82 DMSO						H82 +CDDO						H82 +Hemin						H82 +CDDO +Hemin
0.0051	0.0039	0.0044	0.0032	0.00217	0.0025	0.0723	0.0652	0.0708	0.04926	0.04289	0.04086	0.0509	0.07	0.0527	0.11449	0.08798		0.2338	0.1926	0.2322	0.36224	0.31317	0.3046
H526 DMSO						H526 +CDDO						H526 +Hemin						H526 +CDDO +Hemin
0.0037	0.0045	0.0035	0.0071	0.0052	0.0052	0.0454	0.0313	0.0315	0.0646	0.0486	0.0562	0.0191	0.0253	0.0204	0.1037	0.0786	0.0854	0.0985	0.1041	0.0965	0.2661	0.2192	0.2073
H69 DMSO			H69 +CDDO			H69 +Hemin			H69 +CDDO +Hemin
0.0017	0.0015	0.0014	0.0176	0.0254	0.0194	0.0286	0.0214	0.0211	0.0988	0.0884	0.0872

## Sheet: Fig. S10B
H82	DKFZ-682, µM	Control			CDDO-Me 50 nM			Hemin 5 µM			Hemin 5 µM + CDDO-Me 50 nM
	10	-319	-299	-310	-282	-279	-297	-242	-246	-248	-235	-238	-224
	5	-298	-308	-290	-278	-309	-271	-245	-230	-216	-221	-235	-222
	2.5	-296	-256	-261	-268	-297	-233	-222	-244	-185	-210	-191	-247
	1.25	-157	-85	-99	3871	2516	2229	-157	-166	-189	47	-1	-116
	0.625	20918	26407	28293	42520	43601	49901	12242	17434	13246	29331	33609	28579
	0.3125	33062	43161	41848	50487	47897	44666	30066	31933	37509	41184	36241	39359
	0.15625	88831	98906	88508	110435	110903	105463	74604	77065	83956	92702	90550	90739
	0.078125	110624	123122	105945	114853	111655	115363	92560	106708	94710	90774	96963	91710
	0	112571	108894	106073	113682	102860	105767	97089	97320	92504	99008	94014	92174
H526	DKFZ-682, µM	Control			CDDO-Me 50 nM			Hemin 5 µM			Hemin 5 µM + CDDO-Me 50 nM
	10	-471	-437	-443	-499	-459	-450	-287	-306	-280	-285	-295	-274
	5	-427	-431	-450	-429	-469	-468	-252	-283	-244	-270	-281	-292
	2.5	4274	-398	-410	-409	-424	938	-272	-272	-232	-216	-204	-254
	1.25	-355	270	8979	4848	4277	6349	2654	-94	1629	4093	7959	3613
	0.625	51453	39005	35597	32202	52685	71375	27485	35062	18812	53461	51592	56034
	0.3125	86349	98097	85298	95948	85542		87151	73757	84787	97326	96435	95440
	0.15625	179487	168267		153252	126218	158802	118291	131435	106472	95216	107135	106611
	0.078125	158816	187441	131837	128105	122227	153230	126910	104615	131684	112238	98938	130951
	0	169904	185900	133859	150387	153277	148102	133001	127868	106567	134146	138393	111019
H69	DKFZ-682, µM	Control			CDDO-Me 50 nM			Hemin 5 µM			Hemin 5 µM + CDDO-Me 50 nM
	10	-51	-26	-66	-35	-23	-41	-30	-19	-31	-27	-33	-54
	5	-15	7	-47	-27	-21	-16	-23	-38	-4	-21	-44	-10
	2.5	-24	-5	13	24	1	-14	10	100	3	1	-3	-28
	1.25	1310	898	1222	178	635	12	1050	1381	615	865	789	3129
	0.625	13662	11566	9748	11141	10817	8437	13292	15945	16664	13645	14978	17950
	0.3125	25722	26006	25889	26920	22802	28070	34003	31576	27213	28311	31679	26647
	0.15625	31890	32644	33211	40117	30931	34097	33808	27740	32356	34648	30983	29312
	0.078125	39936	41714	34903	36858	37974	36919	34988	37168	33931	35515	35225	37455
	0	44105	39460	37244	43566	38759	41431	32591	31171	33474	34777	37828	35562
