# Supplementary material for: Differential KEAP1/NRF2 mediated signaling widens the therapeutic window of redox-targeting drugs in SCLC therapy
Source: Nat Commun. 2026 Apr 12;17:3435. doi: 10.1038/s41467-026-71608-4 (PMC13076645; doi:10.1038/s41467-026-71608-4)
Supplement: Supplementary file 6 — Source data [file 41467_2026_71608_MOESM6_ESM.zip › Fig. S11 Source data.xlsx]

## Sheet: Fig. S11A
Beas-2B	siNons			siNons+CDDO-Me			siNRF2			siNRF2+CDDO-Me			siMAFG			siMAFG+siMAFG+CDDO-Me
	1	1	1	2.13991		2.55674	0.587713	0.538435	0.588873	0.662287	0.539478	0.590882	0.789418	0.990609	0.956417	1.10227	1.0487	1.65716
HaCaT	siNons			siNons+CDDO-Me			siNRF2			siNRF2+CDDO-Me			siMAFG			siMAFG+CDDO-Me
	1	1	1	1.99464	2.14137	3.0303	0.295889	0.679879	0.986896	0.317426	0.14137	0.916462	0.519303	0.800173	0.988534	1.97855	2.00954	3.0303

## Sheet: Fig. S11D
H69 MAFG OE	DKFZ-682, µM	DMSO			CDDO-Me			Dox			Dox + CDDO-Me
	25	96	135	154	-1	167	70	120	-17	182	154	184	76
	8.33333	285	176	53	114	220	-0.333333	9	-77	78	717	190	223
	2.77778	74	187	198	152	228	69	117	110	100	188	161	745
	0.925926	1729	2673	2016	3391	3468	5447	1690	1222	2292	6169	4808	5439
	0.308642	71412	77550	80384	81717	82301	76905	76879	79643	80552	89971	77129	75602
	0.102881	134295	144113	171321	113472	112402	129536	137601	139764	136069	111685	122849	116180
	0.034294	212982	152691	201190	209895	207829	185212	172526	189237	180907	205626	192111	171065
	0.011431	188196	177109	189800	199845	187193	200472	182935	192892	179688	185019	197306	176850
	0.01	192442	191400	188188	201638	193130	191755	171221	200467	179156	175284	165404	169916
H146 MAFG OE	DKFZ-682, µM	DMSO			CDDO-Me			Dox			Dox + CDDO-Me
	25	-279	-364	-352	-197	-151	-173	-156	-417	-246	-321	-323	-340
	8.33333	-139	-160	-224	78	-268	67	-243	-172	-92	-66	-165	-299
	2.77778	5911	3033	4288	19051	22849	19177	2931	2223	2070	9851	6395	6243
	0.925926	127866	102656	132509	143886	163023	134086	129751	137968	139824	147536	142227	129629
	0.308642	181406	175789	209470	180049	173762	159224	179758	171366	185343	174672	172449	156203
	0.102881	419150	396117	374580	420335	433528	389076	369430	398396	412791	406466	364914	360209
	0.034294	443978	448626	450832	485835	452389	479746	445157	472118	445858	441107	474703	427884
	0.011431	431965	478568	467266	473965	477991	439475	403793	425464	412826	469582	483492	433051
	0.01	457879	476663	455488	481199	453004	475075	417636	451895	466690	454779	433291	470484
H82 MAFG OE	DKFZ-682, µM	DMSO			CDDO-Me			Dox			Dox + CDDO-Me
	25	-59	-84	-40	-1	4	40	-29	-47	-75	-132	-201	-194
	8.33333	-74	-11	-10	-28	71	45	5	-20	-31	-152	-4	-175
	2.77778	-118	37	16	373	321	435	-26	-24	17	101	41	-11
	0.925926	1238	1093	1187	4064	6874	4468	121	1168	1331	3297	5396	3648
	0.308642	29346	35030	38304	58797	63463	59246	32964	40614	44981	71226	74896	73694
	0.102881	72256	75656	75379	65250	62274	70739	94866	93945	104522	105551	112931	103077
	0.034294	127457	129109	124396	117740	125833	117750	159551	150086	168682	159955	151921	158996
	0.011431	116324	144893	116466	117669	127022	123707	138991	161648	168641	167724	161779	156876
	0.01	137329	126888	126045	125716	132343	133291	165255	162313	175447	163174	144520	164592
