# Supplementary material for: Differential KEAP1/NRF2 mediated signaling widens the therapeutic window of redox-targeting drugs in SCLC therapy
Source: Nat Commun. 2026 Apr 12;17:3435. doi: 10.1038/s41467-026-71608-4 (PMC13076645; doi:10.1038/s41467-026-71608-4)
Supplement: Supplementary file 6 — Source data [file 41467_2026_71608_MOESM6_ESM.zip › Fig. S12 Source data.xlsx]

## Sheet: Fig. S12A
	H69
	EC50 DKFZ-682 (µM)
Control	0.6863	0.64	0.6284	0.677
CDDO-Me	0.739	0.71	0.626	0.7448
DAC	1.051	1.154	0.6946	0.7382
DAC+CDDO-Me	1.112	1.126	0.9414	0.9015
AZA	0.8545	0.8489	0.5713
AZA+CDDO-Me	0.8652	1.065	0.6904
	H82
	EC50 DKFZ-682 (µM)
Control	0.5587	0.8918	0.9193	0.6451
CDDO-Me	0.8599	1.613	1.861	0.8702
DAC	0.9637	0.9486	0.3732	0.3881
DAC+CDDO-Me	1.548	1.945	0.7332	0.8805
AZA	0.7938	0.6945	1.28	0.4837
AZA+CDDO-Me	2.5	1.555	1.705	1.061

## Sheet: Fig. S12B
H69	MAFG						H82	MAFG
	Relative mRNA level							Relative mRNA level
	control	CDDO-Me	DAC	DAC + CDDO-Me				control	CDDO-Me	DAC	DAC + CDDO-Me
	1	0.817829	0.697674	1.74419				1	1.30964	1.89509	3.21827
	0.860465	0.639535	0.620155	1.39535				0.763113	1.11675	1.59391	2.66836
	0.841085	0.573643	0.658915	1.51163				0.7022	1.13198	1.56176	2.64975
	1	1.39797	0.95044	1.00696				1	2.1785	1.74513	2.75745
	0.68302	1.31343	0.740549	1.43396				0.852635	2.81539	1.65099	3.61334
	0.986233	1.43727	0.880666	1.33793				1.05702	2.31873	1.88339	3.63847
H69	TXN						H82	TXN
	Relative mRNA level							Relative mRNA level
	control	CDDO-Me	DAC	DAC + CDDO-Me				control	CDDO-Me	DAC	DAC + CDDO-Me
	1	0.977388	0.913939	1.36686				1	1.14088	1.3228	1.52274
	0.979413	0.856564	1	1.35673				0.979479	1.1173	1.38852	1.62091
	0.972663	0.880864	0.829227	1.31961				0.933167	1.12507	1.35053	1.51248
	1	1.90968	0.93088	1.51572				1	1.58374	1.06683	1.3692
	1.12506	2.19365	1.4012	1.24833				0.952638	1.68568	1.63959	1.89649
	1.42405	1.79419	1.23685	1.98618				1.07923	1.62826	1.41748	1.66248
H69	ME1						H82	ME1
	Relative mRNA level							Relative mRNA level
	control	CDDO-Me	DAC	DAC + CDDO-Me				control	CDDO-Me	DAC	DAC + CDDO-Me
	1	1.57644	0.852635	3.65533				1	2.32468	1.22078	2.14935
	1.00696	1.65481	0.901251	3.89062				0.987013	2.37662	1.13636	2.12338
	0.986234	1.71317	1.22264	3.605				1.01299	2.49351	1.22078	2.18182
	1	3.41843	1.28937	3.05252				1	2.33486	1.11214	2.16345
	1.28343	3.27918	1.31646	3.07375				1.08673	2.3511	1.26868	2.25532
	1.25701	3.1456	1.33484	2.96905				0.993093	2.25532	1.08925	2.08975
H69	PGD						H82	PGD
	Relative mRNA level							Relative mRNA level
	control	CDDO-Me	DAC	DAC + CDDO-Me				control	CDDO-Me	DAC	DAC + CDDO-Me
	1	0.821429	0.882653	1.81122				1	0.907188	1.19191	1.02512
	1.08163	0.816327	0.943878	1.84694				0.986043	1.01396	1.17516	0.956734
	1.09694	0.841837	1.0102	1.93878				0.979065	1.18074	1.21633	0.943475
	1	2.1785	1.17013	1.59107				1	1.23399	1.25992	1.18372
	1.02811	1.90968	1.07674	1.61328				0.926588	1.29534	1.11214	1.217
	1.32869	1.94981	1.07674	1.6358				1.03526	1.30435	1.22547	1.20025
H69	FSP1/AIFM2						H82	FSP1/AIFM2
	Relative mRNA level							Relative mRNA level
	control	CDDO-Me	DAC	DAC + CDDO-Me				control	CDDO-Me	DAC	DAC + CDDO-Me
	1	1.74512	1.18645	1.95883				1	2	2.08824	3.29412
	0.528506	1.68568	1.15401	2.26576				1.11765	1.97059	2.08824	3.08824
	0.933026	1.88339	1.2283	1.86606				1.23529	2.14706	2.23529	3.02941
								1	2.66352	2.95537	4.801
								1.36604	2.30272	3.44221	4.90188
								1.19748	2.93495	3.27918	5.3641
H69	PTGR1						H82	PTGR1
	Relative mRNA level							Relative mRNA level
	control	CDDO-Me	DAC	DAC + CDDO-Me				control	CDDO-Me	DAC	DAC + CDDO-Me
	1	1.05459	3.45817	6.68073				1	1.2	4.72	6.68
	1.26577	1.11471	4.05586	7.11077				1.12	1.64	4.76	6.68
	0.97942	1.31647	4.11248	7.4643				1.12	1.68	5.16	6.84
	1	1.74512	1.18645	1.95883				1	2.27101	5.63077	9.08403
	0.528506	1.68568	1.15401	2.26576				0.678302	2.83497	4.47949	8.30128
	0.933026	1.88339	1.2283	1.86606				1.16473	2.22427	4.70219	9.02129
