# Supplementary material for: Differential KEAP1/NRF2 mediated signaling widens the therapeutic window of redox-targeting drugs in SCLC therapy
Source: Nat Commun. 2026 Apr 12;17:3435. doi: 10.1038/s41467-026-71608-4 (PMC13076645; doi:10.1038/s41467-026-71608-4)
Supplement: Supplementary file 6 — Source data [file 41467_2026_71608_MOESM6_ESM.zip › Fig. S13 Source data.xlsx]

## Sheet: Fig. S13B
GPX2
vehicle	CDDO-me	DKFZ-682 4 mg/mL	CDDO-me + DKFZ682 4 mg/kg	CDDO-me + DKFZ682 10 mg/kg
0.983633	89.2653	2.90237	25.2835	9.42576
0.755508	91.0321	3.19137	25.0177	7.32703
1.65515	33.8641	1.73201	47.9518	20.2854
1.22022	32.7648	0.468641	15.3926	1.64868
0.666275	63.4035	0.828296	15.6477	27.1014

## Sheet: Fig. S13C
DKFZ-682 EC50
H526	Vehicle	CDDO-me	DKFZ-682 4 mg/kg	CDDO-me+DKFZ-682 4 mg/kg	CDDO-me+DKFZ-682 10 mg/kg
0.2602	0.2229	0.2126	0.095	0.2169	0.2715
0.2976	0.2373	0.2584	0.2036	0.1967	0.2305
0.3836	0.2258		0.157	0.1604	0.2343
0.6466	0.1983	0.1558	0.2578	0.1924	0.2251
	0.2295	0.2105	0.2245	0.2588	0.2447
	0.2308	0.09103	0.2509	0.1159	0.2197
	0.2994	0.3496	0.2982	0.1299	0.2583
	0.3181	0.3042	0.2763	0.196	0.08677
	0.273	0.2432	0.349	0.1631	0.1465
	0.207	0.2992	0.0867		0.1884
	0.1952	0.2705	0.2712
	0.3101	0.2661	0.2779
CDDO-me EC50
H526	Vehicle	CDDO-me	DKFZ-682 4 mg/kg	CDDO-me+DKFZ-682 4 mg/kg	CDDO-me+DKFZ-682 10 mg/kg
0.22	0.19	0.1777	0.1538	0.235	0.3022
0.4304	0.2036	0.1886	0.1737	0.2313	0.242
0.3144	0.1987	0.1658	0.1718	0.2009	0.2464
	0.1881	0.1823	0.2042	0.2531	0.2429
	0.1968	0.1379	0.198	0.275	0.261
	0.2087	0.2351	0.2064	0.2179	0.243
	0.2328	0.2732	0.2133	0.184	0.2451
	0.2242	0.187	0.2186	0.2134	0.1974
	0.1794	0.2311	0.2575	0.1512	0.21
	0.1889	0.2042	0.1889	0.1867	0.2514
	0.1938	0.2129	0.2038	0.2115
	0.2378		0.2389
DKFZ-682 Fold change
H526	Vehicle	CDDO-me	DKFZ-682 4 mg/kg	CDDO-me+DKFZ-682 4 mg/kg	CDDO-me+DKFZ-682 10 mg/kg
1.29852	1.27594	1.0133	1.46417	0.986549	1.4596
1.04111	1.14783	1.31026	1.25619	1.13336	1.05886
1.11868	1.23997	1.34331	1.19425	1.20329	1.40667
	1.19799	1.07983	1.74814	1.22454	1.43644
	1.10439	1.25945	1.21978	1.59492	1.48907
	1.15305	1.08642	1.27093	1.18166	1.05861
	1.18984	1.1447	1.13906	0.938824	1.54677
	1.24194	1.21285	0.992208	1.14397	0.900186
	1.35634	1.06931	1.45108	0.998416	1.13034
	1.16241	1.08931	1.11295	1.43415	1.20657
	1.39664	0.968081	0.93413	1.05302
	0.962475
