# Supplementary material for: Differential KEAP1/NRF2 mediated signaling widens the therapeutic window of redox-targeting drugs in SCLC therapy
Source: Nat Commun. 2026 Apr 12;17:3435. doi: 10.1038/s41467-026-71608-4 (PMC13076645; doi:10.1038/s41467-026-71608-4)
Supplement: Supplementary file 6 — Source data [file 41467_2026_71608_MOESM6_ESM.zip › Fig. S14 Source data.xlsx]

## Sheet: Fig. S14
H82	DKFZ-682, µM	Control			CDDO-Me 50 nM			JQ-1 1 µM			JQ-1 1 µM + CDDO-Me 50 nM
	10	-610	-526	-748	-727	-698	-632	-373	-431	-315	-472	-446	-461
	3.333	117	807	-63	28196	9394	21411	-249	-190	-132	-99	101	120
	1.111	193525	201018	209120	227901	192522	184150	115676	128274	131552	156295	156785	143751
	0.37	486788	518466	575704	614778	580599	605758	311719	332926	357893	408072	390300	386048
	0.123	600249	628066	625106	643564	645378	624078	430669	450793	459968	479479	478101	459538
	0.041	583193	611038	625659	625645	673627	633445	416364	431121	441792	424614	447305	485391
	0.014	541365	560515	637233	631038	564815	643719	420839	412909	451450	509003	479082	484700
	0.005	596683	572045	665703	596517	603377	621603	402597	413909	446540	469084	473188	458135
	0	558455	516698	561824	614295	604188	586039	411315	389607	422335	474862	457342	460240
HCC33	DKFZ-682, µM	Control			CDDO-Me 50 nM			JQ-1 1 µM			JQ-1 1 µM + CDDO-Me 50 nM
	10	-571	-610	-573	-675	-745	-598	-332	-327	-321	-245	-194	-272
	3.333	-525	-465	-392	-248	-452	-497	-187	-160	-42	-128	92	-55
	1.111	73456	98195	100038	160758	131410	137522	45172	48892	57350	75609	73486	85637
	0.37	222277	254620	267426	342669	298894	250854	235669	250226	247280	287457	254671	287123
	0.123	546822	592952	584092	616718	568111	563579	413362	434909	460022	395928	455200	424353
	0.041	598629	620976	589686	550544	571997	595252	420251	446526	463106	439108	444325	411716
	0.014	607495	637904	607013	626366	644142	558758	416988	448785	464610	455497	387558	400804
	0.005	590493	551575	621700	618340	552987	578027	445499	421435	470869	430287	424587	446892
	0	579778	571155	635633	575991	622362	624757	389904	443556	413291	403293	418039	412356
H69	DKFZ-682, µM	Control			CDDO-Me 50 nM			JQ-1 1 µM			JQ-1 1 µM + CDDO-Me 50 nM
	10	-147	-102	-71	-64	-72	-129	-92	-71	-48	-32	-35	-33
	3.333	-43	47	76	136	658	574	-17	35	242	41	131	18
	1.111	55430	53435	61000	57331	59444	60434	32081	32546	37484	32819	37185	31989
	0.37	147239	171454	135232	129416	136367	105785	78995	77136	83785	85128	82129	77512
	0.123	206691	227561	192303	195445	205325	192167	125880	137486	144790	138318	149196	140712
	0.041	194189	207257	205715	199931	198734	200728	159307	142826	153797	171523	155373	169429
	0.014	191854	190570	230112	199136	244814	171022	140827	141914	155297	157683	165806	161197
	0.005	205061	195810	188726	197832	210288	177359	146535	146027	153428	155777	155898	158797
	0	178221	171001	191518	192858	201003	147680	150207	148352	150114	150164	156556	142902
